# Supplementary material for: A bird’s-eye view of Italian genomic variation through whole-genome sequencing
Source: Eur J Hum Genet. 2019 Nov 29;28(4):435–44. doi: 10.1038/s41431-019-0551-x (PMC7080768; doi:10.1038/s41431-019-0551-x)
Supplement: Supplementary file 11 — Supplementary Table 9 [file 41431_2019_551_MOESM11_ESM.xlsx]

## Sheet: Sheet1
Supplementary Table 9: Genome wide significant results on meta-analysis of Red Blood Cell Index using 1000G imputation panel (P<6.23XE-09 ). All data are aligned to the Human genome reference build 37 (GRCh37).
Trait	MarkerName	Chr:pos	HGVSName	Reference Allele	Effect Allele/Non-effect allele	Effect allele frequency	Effect (beta)	StdErr (beta)	P.value	Effect Direction	Gene	Feature	Left_gene	Right_gene	Previolsy Associated Traits	SNP	PubmedID
MCH	chr2:143052407:D	2:143052407	NC_000002.11:g.143052407_143052409delGAT	GAT	G/GAT	0.011 - 0.0117	-2.3314	0.381	9.435e-10	-?-	none	intergenic	LOC105373651	UBE2V1P14
MCH	rs142048030	5:119073612	NC_000005.9:g.119073612A>G	A	A/G	0.9869 - 0.9871	2.3712	0.3727	1.984e-10	+?+	none	intergenic	LOC348958	PRR16
MCH	rs117802349	11:3820252	NC_000011.9:g.3820252C>T	C	T/C	0.0144 - 0.0184	-2.3291	0.3687	2.672e-10	-?-	NUP98, PGAP2	intron variant,upstream variant 2KB
MCH	rs4820268	22:37469591	NC_000022.10:g.37469591G>A	G	A/G	0.5161 - 0.5311	0.2981	0.0478	4.541e-10	+++	TMPRSS6	synonymous_variant	KCTD17	IL2RB	MCH, MCHC, MCV	same SNP	19853236, 20927387
MCV	rs142048030	5:119073612	NC_000005.9:g.119073612A>G	A	A/G	0.9869 - 0.9871	5.8102	0.9548	1.164e-09	+?+	none	intergenic	LOC348958	PRR16
MCV	rs112483810	8:125262331	NC_000008.10:g.125262331C>T	C	T/C	0.0133 - 0.0166	-5.6713	0.906	3.863e-10	-?-	LOC107986973	intron	LOC101927588	TMEM65	HGB	rs7844723	17903294
MCV	rs117802349	11:3820252	NC_000011.9:g.3820252C>T	C	T/C	0.0144 - 0.0185	-6.275	0.9388	2.326e-11	-?-	NUP98, PGAP2	intron variant,upstream variant 2KB
MCV	rs113853911	11:5263771	NC_000011.9:g.5263771G>C	G	C/G	0.0231 - 0.0309	-3.664	0.6227	4.011e-09	-?-	HBBP1	intron			MCHC	rs7120391	23696099
MCV	rs80297185	11:5488177	NC_000011.9:g.5488177C>T	C	T/C	0.012 - 0.0123	-6.2308	0.8133	1.841e-14	-?-	OR51B5	intron			HCT, MCHC	rs2213169	23263863
