# Supplementary material for: A bird’s-eye view of Italian genomic variation through whole-genome sequencing
Source: Eur J Hum Genet. 2019 Nov 29;28(4):435–44. doi: 10.1038/s41431-019-0551-x (PMC7080768; doi:10.1038/s41431-019-0551-x)
Supplement: Supplementary file 12 — Supplementary Table 10 [file 41431_2019_551_MOESM12_ESM.xlsx]

## Sheet: Sheet1
Supplementary Table 10: Genome-wide significant results on a meta-analysis of Red Blood Cell Index using IGRP1.0 imputation panel (P<4.69XE-09 ). All data are aligned to the Human genome reference build 37 (GRCh37).
Trait	MarkerName	Chr:pos	HGVSName	Reference Allele	Effect Allele/Non-effect allele	Effect allele frequency	Effect (beta)	StdErr (beta)	P.value	Effect Direction	Gene	Feature	Left_gene	Right_gene
MCH	1:15260849	1:15260849	NC_000001.10:g.15260849_15260852del	CCTG	D/R	0.0046 - 0.012	-2.9409	0.4719	4.608e-10	-?-	NA	NA	NA	NA
MCV	1:15260849	1:15260849	NC_000001.10:g.15260849_15260852del	CCTG	D/R	0.0046 - 0.012	-7.2929	1.1901	8.904e-10	-?-	NA	NA	NA	NA
MCH	rs187853718	1:37345153	NC_000001.10:g.37345153G>A	G	A/G	0.0031 - 0.0078	-3.6065	0.5619	1.378e-10	-?-	GRIK3	NA	NA	NA
MCV	rs187853718	1:37345153	NC_000001.10:g.37345153G>A	G	A/G	0.0031 - 0.0078	-9.8106	1.4126	3.777e-12	-?-	GRIK3	NA	NA	NA
MCH	1:239354878	1:239354878	NC_000001.10:g.239354878T>C	T	T/C	0.995 - 0.9962	3.556	0.4728	5.432e-14	+?+	NA	NA	NA	NA
MCV	1:239354878	1:239354878	NC_000001.10:g.239354878T>C	T	T/C	0.995 - 0.9962	8.1159	1.2143	2.328e-11	+?+	NA	NA	NA	NA
MCH	1:239377460	1:239377460	NC_000001.10:g.239377460C>A	C	A/C	0.0038 - 0.005	-3.5561	0.4728	5.409e-14	-?-	NA	NA	NA	NA
MCV	1:239377460	1:239377460	NC_000001.10:g.239377460C>A	C	A/C	0.0038 - 0.005	-8.1166	1.2142	2.316e-11	-?-	NA	NA	NA	NA
MCH	rs532813250	1:247205920	NC_000001.10:g.247205920T>C	T	T/C	0.9954 - 0.9961	3.5315	0.5034	2.303e-12	+?+	ZNF670	intron	NA	NA
MCV	rs532813250	1:247205920	NC_000001.10:g.247205920T>C	T	T/C	0.9954 - 0.9961	8.7037	1.2887	1.441e-11	+?+	ZNF670	intron	NA	NA
MCH	2:13895627	2:13895627	NC_000002.11:g.13895627C>T	C	T/C	0.0033 - 0.01	-3.9426	0.5521	9.23e-13	-?-	NA	NA	NA	NA
MCV	2:13895627	2:13895627	NC_000002.11:g.13895627C>T	C	T/C	0.0033 - 0.01	-9.9711	1.3912	7.641e-13	-?-	NA	NA	NA	NA
MCH	2:16260446	2:16260446	NC_000002.11:g.16260446T>A	T	A/T	0.0014 - 0.0023	-4.2611	0.7032	1.364e-09	-?-	NA	NA	NA	NA
MCH	rs559174306	2:130383216	NC_000002.11:g.130383216A>G	A	A/G	0.997 - 0.9982	4.6698	0.7865	2.895e-09	+?+	NA	NA	NA	NA
MCV	rs559174306	2:130383216	NC_000002.11:g.130383216A>G	A	A/G	0.997 - 0.9982	12.3637	1.9974	6.017e-10	+?+	NA	NA	NA	NA
MCH	rs555557594	2:130398596	NC_000002.11:g.130398596C>G	C	C/G	0.997 - 0.9984	4.7029	0.7882	2.425e-09	+?+	NA	NA	NA	NA
MCV	rs555557594	2:130398596	NC_000002.11:g.130398596C>G	C	C/G	0.997 - 0.9984	12.36	2.0019	6.659e-10	+?+	NA	NA	NA	NA
MCH	rs561434084	2:242173783	NC_000002.11:g.242173783G>A	G	A/G	0.0013 - 0.0016	-4.7595	0.7027	1.26e-11	-?-	NA	NA	NA	NA
MCV	rs561434084	2:242173783	NC_000002.11:g.242173783G>A	G	A/G	0.0014 - 0.0016	-12.036	1.8025	2.429e-11	-?-	NA	NA	NA	NA
MCH	rs150864557	2:242250901	NC_000002.11:g.242250901C>T	C	T/C	0.0013 - 0.0016	-4.7597	0.7027	1.258e-11	-?-	NA	NA	NA	NA
MCV	rs150864557	2:242250901	NC_000002.11:g.242250901C>T	C	T/C	0.0014 - 0.0016	-12.0356	1.8025	2.433e-11	-?-	NA	NA	NA	NA
MCH	rs188204689	3:2483230	NC_000003.11:g.2483230C>T	C	T/C	0.0011 - 0.0015	-8.5197	1.0101	3.316e-17	-?-	NA	NA	NA	NA
MCV	rs188204689	3:2483230	NC_000003.11:g.2483230C>T	C	T/C	0.0011 - 0.0015	-21.7114	2.5725	3.176e-17	-?-	NA	NA	NA	NA
MCH	rs534837089	3:2557564	NC_000003.11:g.2557564G>A	G	A/G	0.0011 - 0.0016	-6.8351	0.8649	2.726e-15	-?-	NA	NA	NA	NA
MCV	rs534837089	3:2557564	NC_000003.11:g.2557564G>A	G	A/G	0.0011 - 0.0016	-17.0711	2.2132	1.224e-14	-?-	NA	NA	NA	NA
MCH	rs550791078	3:24903195	NC_000003.11:g.24903195G>T	G	T/G	0.0012 - 0.0012	-7.4681	0.9833	3.087e-14	-?-	RARB	intron	NA	NA
MCV	rs550791078	3:24903195	NC_000003.11:g.24903195G>T	G	T/G	0.0012 - 0.0012	-18.9793	2.5096	3.949e-14	-?-	RARB	intron	NA	NA
MCV	rs146236734	3:172273321	NC_000003.11:g.172273322_172273325del	CAATT	D/R	0.0024 - 0.0058	-6.1629	1.0493	4.276e-09	---	NA	NA	NA	NA
MCV	rs561571537	4:17335829	NC_000003.11:g.172273322_172273325del	T	T/G	0.9942 - 0.9953	7.1455	1.166	8.891e-10	+?+	NA	NA	NA	NA
MCV	rs12500326	4:18176187	NC_000004.11:g.18176187A>G	A	A/G	0.9923 - 0.9985	5.5473	0.9349	2.967e-09	-++	NA	NA	LCORL	LOC645174
MCH	4:58823389	4:58823389	NC_000004.11:g.58823389G>A	G	A/G	0.0011 - 0.0016	-5.4473	0.8442	1.101e-10	-?-	NA	NA	NA	NA
MCV	4:58823389	4:58823389	NC_000004.11:g.58823389G>A	G	A/G	0.0011 - 0.0016	-15.2103	2.1573	1.779e-12	-?-	NA	NA	NA	NA
MCH	rs78617009	4:80849307	NC_000004.11:g.80849307A>G	A	A/G	0.9969 - 0.9983	3.0157	0.5043	2.224e-09	?++	NA	NA	NA	NA
MCH	rs202232121	4:120875974	NC_000004.11:g.120875974_120875975insCTC	T	I/R	0.001 - 0.0013	-9.0774	1.0325	1.47e-18	-?-	NA	NA	NA	NA
MCV	rs202232121	4:120875974	NC_000004.11:g.120875974_120875975insCTC	T	I/R	0.001 - 0.0013	-23.0672	2.6301	1.778e-18	-?-	NA	NA	NA	NA
MCH	4:125115954	4:125115954	NC_000004.11:g.125115954A>G	A	A/G	0.9964 - 0.998	4.8812	0.7134	7.82e-12	+?+	NA	NA	NA	NA
MCV	4:125115954	4:125115954	NC_000004.11:g.125115954A>G	A	A/G	0.9964 - 0.998	12.2374	1.8095	1.352e-11	+?+	NA	NA	NA	NA
MCV	rs568651277	4:140603495	NC_000004.11:g.140603495C>T	C	T/C	0.0013 - 0.0067	-6.1106	0.9932	7.627e-10	---	NA	NA	NA	NA
MCV	rs74928274	4:140658900	NC_000004.11:g.140658900C>T	C	T/C	0.0012 - 0.0067	-6.0899	0.9913	8.079e-10	---	NA	NA	NA	NA
MCH	rs554778866	5:84655600	NC_000005.9:g.84655600G>A	G	A/G	0.0064 - 0.0091	-2.4375	0.4012	1.239e-09	-?-	NA	NA	NA	NA
MCV	rs554778866	5:84655600	NC_000005.9:g.84655600G>A	G	A/G	0.0064 - 0.0091	-6.1111	1.0212	2.172e-09	-?-	NA	NA	NA	NA
MCH	rs557309423	5:84951070	NC_000005.9:g.84951070C>T	C	T/C	0.0064 - 0.0091	-2.4644	0.4042	1.078e-09	-?-	NA	NA	NA	NA
MCV	rs557309423	5:84951070	NC_000005.9:g.84951070C>T	C	T/C	0.0064 - 0.0091	-6.2011	1.0294	1.705e-09	-?-	NA	NA	NA	NA
MCH	rs531914039	5:85201382	NC_000005.9:g.85201382C>T	C	T/C	0.0068 - 0.0126	-2.3675	0.3909	1.385e-09	-?-	NA	NA	NA	NA
MCV	rs114289224	5:99968005	NC_000005.9:g.99968005T>C	T	T/C	0.9955 - 0.9965	7.6684	1.3048	4.181e-09	+?+	none	intergenic	FAM174A	ST8SIA4
MCV	rs186081625	5:99997319	NC_000005.9:g.99997319C>T	C	T/C	0.0032 - 0.0048	-7.6968	1.2829	1.978e-09	-?-	none	intergenic	FAM174A	ST8SIA4
MCH	rs569849461	5:121588771	NC_000005.9:g.121588771C>G	C	C/G	0.9919 - 0.9936	2.8597	0.4279	2.327e-11	+?+	NA	NA	NA	NA
MCV	rs569849461	5:121588771	NC_000005.9:g.121588771C>G	C	C/G	0.9919 - 0.9936	7.5284	1.0873	4.396e-12	+?+	NA	NA	NA	NA
MCH	rs141650751	5:137304236	NC_000005.9:g.137304236A>G	A	A/G	0.9858 - 0.9958	4.0499	0.5151	3.755e-15	+?+	NA	NA	NA	NA
MCV	rs141650751	5:137304236	NC_000005.9:g.137304236A>G	A	A/G	0.9869 - 0.9958	9.7603	1.327	1.905e-13	+?+	NA	NA	NA	NA
MCH	6:34577660	6:34577660	NC_000006.11:g.34577660G>A	G	A/G	0.0012 - 0.0014	-6.9278	0.9136	3.388e-14	-?-	NA	NA	NA	NA
MCV	6:34577660	6:34577660	NC_000006.11:g.34577660G>A	G	A/G	0.0012 - 0.0014	-16.8662	2.3371	5.326e-13	-?-	NA	NA	NA	NA
MCH	6:34690230	6:34690230	NC_000006.11:g.34690230A>G	A	A/G	0.9988 - 0.9989	8.962	1.0275	2.724e-18	+?+	NA	NA	NA	NA
MCV	6:34690230	6:34690230	NC_000006.11:g.34690230A>G	A	A/G	0.9988 - 0.9989	23.0149	2.6172	1.446e-18	+?+	NA	NA	NA	NA
MCH	rs189189693	6:41269604	NC_000006.11:g.41269604A>G	A	A/G	0.9948 - 0.9988	3.2021	0.4184	1.957e-14	+++	none	intergenic	TRIM1	RPL32P15
MCV	rs189189693	6:41269604	NC_000006.11:g.41269604A>G	A	A/G	0.9948 - 0.9988	7.3126	1.0953	2.449e-11	+++	none	intergenic	TRIM1	RPL32P15
MCH	rs78158042	7:52806154	NC_000007.13:g.52806154G>A	G	A/G	0.0012 - 0.0035	-3.7166	0.5944	4.023e-10	-?-	NA	NA	NA	NA
MCH	rs116736702	7:52823052	NC_000007.13:g.52823052T>C	T	T/C	0.9965 - 0.9988	3.7113	0.5939	4.125e-10	+?+	NA	NA	NA	NA
MCH	rs77120074	7:52827608	NC_000007.13:g.52827608A>G	A	A/G	0.9965 - 0.9988	3.7036	0.5933	4.317e-10	+?+	NA	NA	NA	NA
MCH	rs78610468	7:52827668	NC_000007.13:g.52827668A>G	A	A/G	0.9965 - 0.9988	3.7035	0.5933	4.322e-10	+?+	NA	NA	NA	NA
MCH	rs75254833	7:52839450	NC_000007.13:g.52839450G>A	G	A/G	0.0011 - 0.0034	-3.6965	0.5928	4.5e-10	-?-	NA	NA	NA	NA
MCH	rs17135389	7:52906614	NC_000007.13:g.52906614G>A	G	A/G	0.0011 - 0.0031	-3.7274	0.5962	4.043e-10	-?-	NA	NA	NA	NA
MCH	rs180716057	7:53689490	NC_000007.13:g.53689490T>C	T	T/C	0.9977 - 0.9986	4.2642	0.7044	1.416e-09	+?+	NA	NA	NA	NA
MCV	rs180716057	7:53689490	NC_000007.13:g.53689490T>C	T	T/C	0.9978 - 0.9986	10.6855	1.8063	3.308e-09	+?+	NA	NA	NA	NA
MCH	rs183389161	7:53884251	NC_000007.13:g.53884251A>G	A	A/G	0.9978 - 0.9989	4.3046	0.7064	1.103e-09	+?+	NA	NA	NA	NA
MCV	rs183389161	7:53884251	NC_000007.13:g.53884251A>G	A	A/G	0.9978 - 0.9989	10.7851	1.812	2.645e-09	+?+	NA	NA	NA	NA
MCH	rs115082114	7:53910484	NC_000007.13:g.53910484A>G	A	A/G	0.9978 - 0.9989	4.3101	0.7076	1.118e-09	+?+	NA	NA	NA	NA
MCV	rs115082114	7:53910484	NC_000007.13:g.53910484A>G	A	A/G	0.9978 - 0.9989	10.7975	1.8149	2.69e-09	+?+	NA	NA	NA	NA
MCH	rs189869352	7:53926773	NC_000007.13:g.53926773C>G	C	C/G	0.9978 - 0.9989	4.3046	0.7064	1.103e-09	+?+	NA	NA	NA	NA
MCV	rs189869352	7:53926773	NC_000007.13:g.53926773C>G	C	C/G	0.9978 - 0.9989	10.7851	1.812	2.645e-09	+?+	NA	NA	NA	NA
MCH	rs184121526	7:54013084	NC_000007.13:g.54013084G>A	G	A/G	0.0011 - 0.0022	-4.3746	0.7202	1.247e-09	-?-	NA	NA	NA	NA
MCV	rs184121526	7:54013084	NC_000007.13:g.54013084G>A	G	A/G	0.0011 - 0.0022	-10.912	1.8471	3.472e-09	-?-	NA	NA	NA	NA
MCH	rs532333080	7:54061503	NC_000007.13:g.54061506_54061509del	TAAAC	D/R	0.0011 - 0.0022	-4.3747	0.7202	1.244e-09	-?-	NA	NA	NA	NA
MCV	rs532333080	7:54061503	NC_000007.13:g.54061506_54061509del	TAAAC	D/R	0.0011 - 0.0022	-10.91	1.8471	3.49e-09	-?-	NA	NA	NA	NA
MCH	rs148749079	7:54075089	NC_000007.13:g.54075089G>T	G	T/G	0.0012 - 0.0022	-4.3757	0.7203	1.24e-09	-?-	NA	NA	NA	NA
MCV	rs148749079	7:54075089	NC_000007.13:g.54075089G>T	G	T/G	0.0012 - 0.0022	-10.9102	1.8473	3.506e-09	-?-	NA	NA	NA	NA
MCH	rs188818680	7:54089636	NC_000007.13:g.54089636G>A	G	A/G	0.0012 - 0.0022	-4.4015	0.725	1.268e-09	-?-	NA	NA	NA	NA
MCV	rs188818680	7:54089636	NC_000007.13:g.54089636G>A	G	A/G	0.0012 - 0.0022	-10.9737	1.8592	3.581e-09	-?-	NA	NA	NA	NA
MCH	rs142799072	7:54121492	NC_000007.13:g.54121492C>A	C	A/C	0.0012 - 0.0022	-4.3177	0.7068	1.004e-09	-?-	NA	NA	NA	NA
MCV	rs142799072	7:54121492	NC_000007.13:g.54121492C>A	C	A/C	0.0012 - 0.0022	-10.7871	1.8131	2.687e-09	-?-	NA	NA	NA	NA
MCH	rs570202945	7:54646715	NC_000007.13:g.54646715A>T	A	A/T	0.996 - 0.9976	4.0707	0.6909	3.827e-09	+?+	NA	NA	NA	NA
MCH	rs543602347	7:77823058	NC_000007.13:g.77823058C>A	C	A/C	0.0023 - 0.0029	-4.7142	0.6118	1.298e-14	-?-	NA	NA	NA	NA
MCV	rs543602347	7:77823058	NC_000007.13:g.77823058C>A	C	A/C	0.0023 - 0.0029	-12.5741	1.5633	8.751e-16	-?-	NA	NA	NA	NA
MCH	rs552705894	7:77835015	NC_000007.13:g.77835015T>C	T	T/C	0.9971 - 0.9976	4.7145	0.6118	1.293e-14	+?+	NA	NA	NA	NA
MCV	rs552705894	7:77835015	NC_000007.13:g.77835015T>C	T	T/C	0.9971 - 0.9976	12.5609	1.5633	9.381e-16	+?+	NA	NA	NA	NA
MCV	rs117001322	7:78398926	NC_000007.13:g.78398926C>T	C	T/C	0.0035 - 0.0081	-10.6918	1.3693	5.796e-15	-?-	NA	NA	NA	NA
MCH	7:78436178	7:78436178	NC_000007.13:g.78436178T>A	T	A/T	0.0032 - 0.0046	-4.1942	0.5729	2.453e-13	-?-	NA	NA	NA	NA
MCV	7:78436178	7:78436178	NC_000007.13:g.78436178T>A	T	A/T	0.0032 - 0.0046	-11.5366	1.454	2.115e-15	-?-	NA	NA	NA	NA
MCV	rs116641673	7:83542095	NC_000007.13:g.83542095G>A	G	A/G	0.0023 - 0.0058	-12.9004	1.7042	3.735e-14	-?-	NA	NA	NA	NA
MCV	7:135046502	7:135046502	NC_000007.13:g.135046502C>T	C	T/C	0.0013 - 0.0023	-11.4683	1.9519	4.219e-09	-?-	NA	NA	NA	NA
MCV	rs189931254	7:147707871	NC_000007.13:g.147707871C>T	C	T/C	0.0014 - 0.0028	-8.5314	1.4156	1.673e-09	?--	NA	NA	NA	NA
MCH	rs547900202	8:27680373	NC_000008.10:g.27680373T>C	T	T/C	0.9989 - 0.9989	8.2618	1.0241	7.168e-16	+?+	NA	NA	NA	NA
MCH	rs182369684	8:120997369	NC_000008.10:g.120997369C>T	C	T/C	0.0012 - 0.0065	-2.8092	0.3881	4.559e-13	?--	DEPTOR	intron	NA	NA
MCH	rs139337065	8:121078642	NC_000008.10:g.121078642C>T	C	T/C	0.0014 - 0.0055	-2.6045	0.4117	2.504e-10	?--	LOC105375730	intron	NA	NA
MCV	rs139337065	8:121078642	NC_000008.10:g.121078642C>T	C	T/C	0.0014 - 0.0055	-6.6721	1.0533	2.38e-10	?--	LOC105375730	intron	NA	NA
MCH	rs565908587	8:121206235	NC_000008.10:g.121206235G>A	G	A/G	0.0011 - 0.0034	-4.0093	0.5647	1.245e-12	-?-	COL14A1	intron	NA	NA
MCV	rs565908587	8:121206235	NC_000008.10:g.121206235G>A	G	A/G	0.0011 - 0.0034	-10.3012	1.451	1.254e-12	-?-	COL14A1	intron	NA	NA
HCT	rs117759168	9:120045959	NC_000009.11:g.120045959C>T	C	T/C	0.0218 - 0.0485	1.2738	0.216	3.683e-09	+++	NA	NA	NA	NA
MCH	rs7095922	10:25485004	NC_000010.10:g.25485004G>T	G	T/G	0.0126 - 0.0162	-1.8531	0.3158	4.403e-09	-?-	GPR158	intron[NM_020752.2]	LOC100128811	MYO3A
MCH	rs188935362	10:134115141	NC_000010.10:g.134115141T>A	T	A/T	0.0022 - 0.0052	-3.8637	0.4891	2.798e-15	-?-	NA	NA	NA	NA
MCV	rs188935362	10:134115141	NC_000010.10:g.134115141T>A	T	A/T	0.0022 - 0.0052	-9.2957	1.2569	1.407e-13	-?-	NA	NA	NA	NA
MCH	rs369989906	10:134115548	NC_000010.10:g.134115548C>T	C	T/C	0.0022 - 0.0063	-3.4298	0.4528	3.593e-14	-?-	NA	NA	NA	NA
MCV	rs369989906	10:134115548	NC_000010.10:g.134115548C>T	C	T/C	0.0022 - 0.0063	-8.519	1.163	2.394e-13	-?-	NA	NA	NA	NA
MCV	rs555052382	10:134299564	NC_000010.10:g.134299572del	A	I/R	0.0102 - 0.0145	-5.3937	0.8816	9.456e-10	-?-	NA	NA	NA	NA
MCH	rs567706144	11:2515332	NC_000011.9:g.2515332T>C	T	T/C	0.9914 - 0.9926	2.3064	0.3721	5.73e-10	+?+	KCNQ1	intron	NA	NA
MCV	rs567706144	11:2515332	NC_000011.9:g.2515332T>C	T	T/C	0.9914 - 0.9926	5.6969	0.9519	2.167e-09	+?+	KCNQ1	intron	NA	NA
MCV	11:4320924	11:4320924	NC_000011.9:g.4320924C>T	C	T/C	0.0151 - 0.0199	-4.5565	0.7269	3.643e-10	-?-	NA	NA	NA	NA
MCV	rs183336485	11:4342465	NC_000011.9:g.4342465A>C	A	A/C	0.9781 - 0.9862	5.1313	0.8087	2.222e-10	+?+	NA	NA	NA	NA
MCH	11:4444948	11:4444948	NC_000011.9:g.4444948G>T	G	T/G	0.0104 - 0.0187	-3.6865	0.382	4.855e-22	-?-	NA	NA	NA	NA
MCV	11:4444948	11:4444948	NC_000011.9:g.4444948G>T	G	T/G	0.0104 - 0.0188	-9.2287	0.9658	1.23e-21	-?-	NA	NA	NA	NA
HGB	rs527683225	11:4798173	NC_000011.9:g.4798173G>A	G	A/G	0.0028 - 0.0046	-2.0563	0.3213	1.562e-10	-?-	NA	NA	NA	NA
MCH	rs527683225	11:4798173	NC_000011.9:g.4798173G>A	G	A/G	0.0028 - 0.0046	-8.9419	0.5598	2e-57	-?-	NA	NA	NA	NA
MCV	rs527683225	11:4798173	NC_000011.9:g.4798173G>A	G	A/G	0.0028 - 0.0046	-24.2059	1.4108	5.509e-66	-?-	NA	NA	NA	NA
RBC	rs527683225	11:4798173	NC_000011.9:g.4798173G>A	G	A/G	0.0028 - 0.0046	0.2087	0.0239	2.398e-18	+?+	NA	NA	NA	NA
HGB	rs189612116	11:4841191	NC_000011.9:g.4841191A>G	A	A/G	0.9959 - 0.9971	2.1198	0.3306	1.444e-10	+?+	OR51F2	upstream variant 2KB	NA	NA
MCH	rs189612116	11:4841191	NC_000011.9:g.4841191A>G	A	A/G	0.9959 - 0.9971	9.0208	0.5687	1.14e-56	+?+	OR51F2	upstream variant 2KB	NA	NA
MCV	rs189612116	11:4841191	NC_000011.9:g.4841191A>G	A	A/G	0.9959 - 0.9971	24.3992	1.4372	1.217e-64	+?+	OR51F2	upstream variant 2KB	NA	NA
RBC	rs189612116	11:4841191	NC_000011.9:g.4841191A>G	A	A/G	0.996 - 0.9971	-0.2096	0.0246	1.516e-17	-?-	OR51F2	upstream variant 2KB	NA	NA
HGB	rs182970431	11:4890028	NC_000011.9:g.4890028C>T	C	T/C	0.0024 - 0.0095	-1.4896	0.2431	8.957e-10	---	NA	NA	NA	NA
HGB	rs188513096	11:4993424	NC_000011.9:g.4993424T>A	T	A/T	0.0037 - 0.0068	-1.7003	0.2878	3.451e-09	-?-	NA	NA	NA	NA
MCH	rs188513096	11:4993424	NC_000011.9:g.4993424T>A	T	A/T	0.0037 - 0.0068	-6.9819	0.5095	9.637e-43	-?-	NA	NA	NA	NA
MCV	rs188513096	11:4993424	NC_000011.9:g.4993424T>A	T	A/T	0.0037 - 0.0068	-18.9263	1.2861	5.069e-49	-?-	NA	NA	NA	NA
RBC	rs188513096	11:4993424	NC_000011.9:g.4993424T>A	T	A/T	0.0037 - 0.0075	0.1488	0.0213	2.742e-12	+?+	NA	NA	NA	NA
HGB	rs180935408	11:5109257	NC_000011.9:g.5109257G>A	G	A/G	0.0029 - 0.0065	-2.0462	0.3135	6.684e-11	-?-	NA	NA	NA	NA
MCH	rs180935408	11:5109257	NC_000011.9:g.5109257G>A	G	A/G	0.0029 - 0.0065	-8.5375	0.5541	1.427e-53	-?-	NA	NA	NA	NA
MCV	rs180935408	11:5109257	NC_000011.9:g.5109257G>A	G	A/G	0.0029 - 0.0065	-23.0421	1.3949	2.672e-61	-?-	NA	NA	NA	NA
HGB	rs11549407	11:5248004	NC_000011.9:g.5248004G>A	G	A/G	0.0029 - 0.0048	-2.0859	0.3328	3.672e-10	-?-	HBB	frameshift[NM_000518.4]	OR51V1	HBD
MCH	rs11549407	11:5248004	NC_000011.9:g.5248004G>A	G	A/G	0.0029 - 0.0048	-8.6826	0.572	4.881e-52	-?-	HBB	frameshift[NM_000518.4]	OR51V1	HBD
MCV	rs11549407	11:5248004	NC_000011.9:g.5248004G>A	G	A/G	0.0029 - 0.0048	-23.532	1.4471	1.863e-59	-?-	HBB	frameshift[NM_000518.4]	OR51V1	HBD
RBC	rs11549407	11:5248004	NC_000011.9:g.5248004G>A	G	A/G	0.0029 - 0.0054	0.1836	0.0246	8.302e-14	+?+	HBB	frameshift[NM_000518.4]	OR51V1	HBD
MCH	11:5410597	11:5410597	NC_000011.9:g.5410597T>C	T	T/C	0.9884 - 0.9906	3.2378	0.3623	3.987e-19	+?+	NA	NA	NA	NA
MCV	11:5410597	11:5410597	NC_000011.9:g.5410597T>C	T	T/C	0.9884 - 0.9906	8.5443	0.9263	2.855e-20	+?+	NA	NA	NA	NA
MCH	rs188161802	11:5436771	NC_000011.9:g.5436771A>G	A	A/G	0.9968 - 0.9988	7.9719	0.5722	3.979e-44	+?+	OR51B5	intron	NA	NA
MCV	rs188161802	11:5436771	NC_000011.9:g.5436771A>G	A	A/G	0.9968 - 0.9988	21.8372	1.4571	8.978e-51	+?+	OR51B5	intron	NA	NA
RBC	rs188161802	11:5436771	NC_000011.9:g.5436771A>G	A	A/G	0.9968 - 0.9988	-0.1921	0.0257	7.52e-14	-?-	OR51B5	intron	NA	NA
MCH	rs185233978	11:5551668	NC_000011.9:g.5551668C>T	C	T/C	0.0017 - 0.0043	-5.74	0.5133	4.929e-29	-?-	NA	NA	NA	NA
MCV	rs185233978	11:5551668	NC_000011.9:g.5551668C>T	C	T/C	0.0017 - 0.0043	-15.3991	1.3137	9.871e-32	-?-	NA	NA	NA	NA
RBC	rs185233978	11:5551668	NC_000011.9:g.5551668C>T	C	T/C	0.0017 - 0.0043	0.1468	0.0228	1.14e-10	+?+	NA	NA	NA	NA
MCH	11:9205768	11:9205768	NC_000011.9:g.9205768C>T	C	T/C	0.0219 - 0.0264	-1.5349	0.2449	3.693e-10	-?-	NA	NA	NA	NA
MCH	rs80158068	11:11723772	NC_000011.9:g.11723772G>A	G	A/G	0.0108 - 0.0187	-2.1703	0.3072	1.618e-12	-?-	NA	NA	NA	NA
MCH	rs183009674	11:11736266	NC_000011.9:g.11736266T>A	T	A/T	0.0105 - 0.0193	-2.2531	0.3096	3.413e-13	-?-	NA	NA	NA	NA
MCH	rs11022004	11:11742657	NC_000011.9:g.11742657C>T	C	T/C	0.0105 - 0.0193	-2.2533	0.3097	3.43e-13	-?-	NA	NA	GALNTL4	USP47
MCH	rs199840063	11:11786387	NC_000011.9:g.11786388del	AT	D/R	0.0116 - 0.0183	-2.1173	0.3106	9.295e-12	-?-	NA	NA	NA	NA
MCH	rs535167692	11:17073321	NC_000011.9:g.17073321T>C	T	T/C	0.9985 - 0.9986	5.7858	0.93	4.929e-10	+?+	NA	NA	NA	NA
MCH	rs111548869	11:27474296	NC_000011.9:g.27474296G>C	G	C/G	0.0012 - 0.0038	-3.357	0.5063	3.36e-11	-?-	NA	NA	NA	NA
MCH	rs540746331	11:30166211	NC_000011.9:g.30166211C>T	C	T/C	0.0036 - 0.0036	-3.4817	0.5073	6.736e-12	-?-	LOC105376607	intron	NA	NA
MCH	11:31666930	11:31666930	NC_000011.9:g.31666930A>G	A	A/G	0.9943 - 0.995	2.8121	0.4359	1.108e-10	+?+	ELP4	NA	NA	NA
MCV	11:31666930	11:31666930	NC_000011.9:g.31666930A>G	A	A/G	0.9944 - 0.995	7.5692	1.1131	1.045e-11	+?+	ELP4	NA	NA	NA
MCH	11:31706989	11:31706989	NC_000011.9:g.31706989T>C	T	T/C	0.9944 - 0.9951	2.8361	0.4364	8.097e-11	+?+	ELP4	NA	NA	NA
MCV	11:31706989	11:31706989	NC_000011.9:g.31706989T>C	T	T/C	0.9944 - 0.9951	7.6232	1.1145	7.911e-12	+?+	ELP4	NA	NA	NA
MCH	rs74817975	11:66002896	NC_000011.9:g.66002896T>C	T	T/C	0.9937 - 0.9974	3.7612	0.5713	4.578e-11	+?+	PACS1	intron	NA	NA
MCV	rs74817975	11:66002896	NC_000011.9:g.66002896T>C	T	T/C	0.9937 - 0.9974	9.2901	1.4462	1.331e-10	+?+	PACS1	intron	NA	NA
MCH	rs182499619	11:66035046	NC_000011.9:g.66035046C>G	C	C/G	0.9937 - 0.9974	3.7612	0.5713	4.575e-11	+?+	KLC2, LOC105369351, LOC105369352, RAB1B	downstream variant 500B,upstream variant 2KB,utr variant 3 prime	NA	NA
MCV	rs182499619	11:66035046	NC_000011.9:g.66035046C>G	C	C/G	0.9937 - 0.9974	9.2915	1.4462	1.322e-10	+?+	KLC2, LOC105369351, LOC105369352, RAB1B	downstream variant 500B,upstream variant 2KB,utr variant 3 prime	NA	NA
MCH	rs546801981	11:94387292	NC_000011.9:g.94387292G>A	G	A/G	0.0019 - 0.003	-4.3286	0.619	2.691e-12	-?-	LOC105369436, LOC105369438	intron variant,nc transcript variant	NA	NA
MCV	rs546801981	11:94387292	NC_000011.9:g.94387292G>A	G	A/G	0.0019 - 0.003	-10.7493	1.5877	1.286e-11	-?-	LOC105369436, LOC105369438	intron variant,nc transcript variant	NA	NA
MCH	rs565047203	11:121063695	NC_000011.9:g.121063695G>A	G	A/G	0.0019 - 0.0026	-6.0637	0.7411	2.785e-16	-?-	NA	intergenic	NA	NA
MCH	rs144577573	12:4304218	NC_000012.11:g.4304218G>A	G	A/G	0.0064 - 0.0082	-2.6505	0.4284	6.15e-10	-?-	LOC105369612	intron	NA	NA
MCV	rs144577573	12:4304218	NC_000012.11:g.4304218G>A	G	A/G	0.0064 - 0.0082	-6.7138	1.0921	7.867e-10	-?-	LOC105369612	intron	NA	NA
MCH	16:7000304	16:7000304	NC_000016.9:g.7000304A>C	A	A/C	0.9803 - 0.9915	2.1466	0.3288	6.629e-11	+?+	RBFOX1	NA	NA	NA
MCV	16:7000304	16:7000304	NC_000016.9:g.7000304A>C	A	A/C	0.9803 - 0.9915	5.7873	0.832	3.499e-12	+?+	RBFOX1	NA	NA	NA
MCH	rs79397201	16:7009153	NC_000016.9:g.7009153A>G	A	A/G	0.9767 - 0.9888	1.8995	0.2994	2.223e-10	+?+	RBFOX1	intron	NA	NA
MCV	rs79397201	16:7009153	NC_000016.9:g.7009153A>G	A	A/G	0.9767 - 0.9885	5.0549	0.7515	1.743e-11	+?+	RBFOX1	intron	NA	NA
MCV	rs183880776	18:77413289	NC_000018.9:g.77413289G>A	G	A/G	0.0035 - 0.0106	-8.2146	1.3274	6.079e-10	-?-	LOC284241	intron	NA	NA
MCV	rs549820218	18:77414467	NC_000018.9:g.77414467G>A	G	A/G	0.0035 - 0.0106	-8.2146	1.3274	6.079e-10	-?-	LOC284241	intron	NA	NA
MCH	rs112154985	20:593202	NC_000020.10:g.593202C>T	C	T/C	0.0018 - 0.004	-4.7255	0.7806	1.419e-09	-?-	NA	intergenic	TCF15 build 37 584637..590910	SRXN1 build 37 627259..634014
MCH	20:595159	20:595159	NC_000020.10:g.595159_595160insATGTG	A	I/R	0.0018 - 0.004	-4.6484	0.7762	2.115e-09	-?-	NA	NA	TCF15 build 37 584637..590910	SRXN1 build 37 627259..634014
MCV	rs16989204	22:31335967	NC_000022.10:g.31335967T>A	T	A/T	0.0152 - 0.0217	-4.4728	0.7603	4.021e-09	-?-	MORC2	reference[NM_014941.1]	C22orf27	TUG1
MCH	rs6000553	22:37469192	NC_000022.10:g.37469192A>G	A	A/G	0.4488 - 0.4736	-0.2902	0.048	1.465e-09	---	TMPRSS6	intron[NM_153609.2]	KCTD17	IL2RB
MCH	rs4820268	22:37469591	NC_000022.10:g.37469591G>A	G	A/G	0.5161 - 0.5311	0.2935	0.0476	7.027e-10	+++	TMPRSS6	synonymous_variant	KCTD17	IL2RB
MCH	rs2076085	22:37470041	NC_000022.10:g.37470041C>A	C	A/C	0.5215 - 0.5306	0.2967	0.0476	4.646e-10	+++	TMPRSS6	intron[NM_153609.2]	KCTD17	IL2RB
MCH	rs2413450	22:37470224	NC_000022.10:g.37470224T>C	T	T/C	0.4455 - 0.4748	-0.2958	0.0479	6.372e-10	---	TMPRSS6	intron[NM_153609.2]	KCTD17	IL2RB
MCV	rs2413450	22:37470224	NC_000022.10:g.37470224T>C	T	T/C	0.4486 - 0.4759	-0.7009	0.1196	4.669e-09	---	TMPRSS6	intron[NM_153609.2]	KCTD17	IL2RB
MCH	rs2072860	22:37470604	NC_000022.10:g.37470604G>A	G	A/G	0.5204 - 0.5309	0.296	0.0478	6.122e-10	+++	TMPRSS6	intron[NM_153609.2]	KCTD17	IL2RB
