# Supplementary material for: A bird’s-eye view of Italian genomic variation through whole-genome sequencing
Source: Eur J Hum Genet. 2019 Nov 29;28(4):435–44. doi: 10.1038/s41431-019-0551-x (PMC7080768; doi:10.1038/s41431-019-0551-x)
Supplement: Supplementary file 13 — Supplementary Table 11 [file 41431_2019_551_MOESM13_ESM.xlsx]

## Sheet: Sheet1
Supplementary Table 11. Comparison of the result between 1000G imputation and IGRP1.0 imputation. All data are aligned to the Human genome reference build 37 (GRCh37).
Marker	Estimated effect with 1000G	P.value 1000G	Estimated effect with IGRP1.0	P.value IGRP1.0	TRAIT
19:34163097	0.0133	1.564e-06	-0.0126	5.037e-06	RBC
6:135418632	-0.0135	2.361e-08	-0.0139	1.088e-08	RBC
4:114011088	0.0097	7.692e-06	0.0099	4.859e-06	RBC
19:34163140	0.0133	1.563e-06	0.0126	5.406e-06	RBC
19:34165541	-0.0129	3.013e-06	-0.0125	5.016e-06	RBC
19:34164377	0.0129	2.948e-06	0.0126	4.808e-06	RBC
19:34165667	-0.0129	3.012e-06	-0.0124	6.302e-06	RBC
19:34165118	-0.0127	5.397e-06	-0.0134	2.028e-06	RBC
19:34165173	-0.0127	5.396e-06	-0.0134	2.004e-06	RBC
19:34162026	-0.0135	1.231e-06	-0.0127	5.039e-06	RBC
20:220303	-0.0145	7.982e-06	-0.0144	7.737e-06	RBC
20:221018	-0.0149	4.291e-06	-0.0148	4.777e-06	RBC
9:101431776	0.0132	6.741e-06	0.0131	6.613e-06	RBC
9:139258462	0.0112	2.924e-06	0.0115	8.663e-07	RBC
6:135422296	0.0138	8.476e-09	0.0136	8.659e-09	RBC
20:226430	-0.0151	4.986e-06	-0.0146	8.504e-06	RBC
6:135476551	-0.0124	3.808e-06	-0.0122	3.422e-06	RBC
20:220290	0.0147	5.741e-06	0.0146	6.121e-06	RBC
20:226569	0.0151	4.989e-06	0.0144	9.597e-06	RBC
4:167191880	0.0141	3.079e-06	0.0142	7.906e-06	RBC
6:135406178	0.0127	3.406e-07	0.0137	1.425e-08	RBC
9:114658469	0.0097	5.534e-06	0.01	3.238e-06	RBC
6:135476121	0.0124	3.829e-06	0.0122	3.446e-06	RBC
4:167179768	0.015	3.156e-06	0.0151	2.83e-06	RBC
6:135474276	0.0126	2.158e-06	0.0119	4.897e-06	RBC
4:167180069	-0.0144	5.969e-06	-0.0144	6.67e-06	RBC
6:135465474	0.0121	6.146e-06	0.012	4.568e-06	RBC
9:101389408	-0.0125	9.474e-06	-0.0125	8.81e-06	RBC
20:218783	-0.0147	7.147e-06	-0.0147	5.496e-06	RBC
6:135415208	0.0133	1.165e-06	0.0128	2.31e-06	RBC
4:167126339	-0.0159	5.934e-07	-0.0153	1.318e-06	RBC
6:135421176	-0.0135	2.567e-08	-0.0138	1.464e-08	RBC
19:34164629	0.0128	3.748e-06	0.0127	4.025e-06	RBC
6:135419042	-0.0135	2.211e-08	-0.0139	1.067e-08	RBC
6:135424179	0.0138	8.023e-09	0.0135	1.307e-08	RBC
4:167179581	-0.0141	8.076e-06	-0.0142	8.159e-06	RBC
4:167186171	-0.0142	7.349e-06	-0.0142	8.003e-06	RBC
4:167181809	-0.0145	5.48e-06	-0.0144	6.235e-06	RBC
4:167186855	-0.0143	6.371e-06	-0.014	9.108e-06	RBC
19:34161291	-0.0134	1.928e-06	-0.0138	1.269e-06	RBC
6:135426558	0.0137	7.881e-09	0.0131	2.962e-08	RBC
6:135426573	0.0136	1.103e-08	0.0133	2.096e-08	RBC
6:135477987	-0.0126	2.028e-06	-0.0126	1.582e-06	RBC
6:135467188	-0.0126	2.629e-06	-0.0121	3.672e-06	RBC
3:142846119	-0.0105	5.052e-06	-0.01	9.499e-06	RBC
4:167124269	-0.015	2.142e-06	-0.0152	1.462e-06	RBC
20:219662	-0.0147	5.774e-06	-0.0146	6.369e-06	RBC
20:221099	-0.0148	5.549e-06	-0.0146	6.266e-06	RBC
20:226153	0.0151	4.974e-06	0.0145	9.005e-06	RBC
3:142846370	-0.0105	5.047e-06	-0.01	9.305e-06	RBC
6:135431318	0.012	1.271e-06	0.0115	1.965e-06	RBC
6:135467521	-0.0123	4.983e-06	-0.0122	3.501e-06	RBC
19:34159360	-0.013	3.554e-06	-0.0128	3.98e-06	RBC
19:34159525	-0.0131	3.101e-06	-0.0127	5.33e-06	RBC
6:135472258	-0.013	1.32e-06	-0.0122	3.029e-06	RBC
6:135472502	0.0124	4.111e-06	0.0122	3.864e-06	RBC
6:135468310	-0.0123	5.042e-06	-0.0119	7.036e-06	RBC
19:34163450	-0.0133	1.947e-06	-0.0134	2.456e-06	RBC
19:34163834	-0.0132	3.346e-06	-0.0138	1.64e-06	RBC
19:34163863	-0.0133	2.827e-06	-0.0135	2.277e-06	RBC
6:135473815	-0.0123	4.009e-06	-0.0123	2.862e-06	RBC
6:135428537	0.0135	1.612e-08	0.013	3.685e-08	RBC
6:135418916	0.0133	3.829e-08	0.0131	4.747e-08	RBC
9:114654264	0.0095	8.05e-06	0.0096	7.266e-06	RBC
9:114655030	-0.0103	1.59e-06	-0.0105	7.981e-07	RBC
20:220649	-0.0148	5.635e-06	-0.0148	4.932e-06	RBC
20:220807	-0.0147	5.735e-06	-0.0146	6.244e-06	RBC
20:220592	0.0147	5.739e-06	0.0146	5.981e-06	RBC
20:220757	0.0147	5.738e-06	0.0146	6.221e-06	RBC
19:34161998	0.013	2.846e-06	0.0137	1.388e-06	RBC
6:135423209	0.0137	8.702e-09	0.0135	9.256e-09	RBC
6:135411228	0.0131	1.198e-07	0.0133	2.922e-08	RBC
6:135419636	-0.0133	3.734e-08	-0.0134	2.982e-08	RBC
6:135427144	-0.0135	1.289e-08	-0.0134	1.587e-08	RBC
6:135419631	0.0133	3.803e-08	0.0134	3.037e-08	RBC
6:135427159	0.0134	1.536e-08	0.0133	1.814e-08	RBC
6:135459837	-0.0121	5.88e-06	-0.0128	8.117e-07	RBC
6:135402339	0.0126	4.547e-07	0.0139	1.179e-08	RBC
6:135419018	0.0136	1.699e-08	0.0139	1.186e-08	RBC
6:135419688	0.0133	3.818e-08	0.0133	3.635e-08	RBC
6:135427817	-0.0134	1.935e-08	-0.0133	1.941e-08	RBC
6:135435501	0.0114	5.527e-06	0.0115	2.742e-06	RBC
6:135431640	0.0117	1.993e-06	0.0125	2.833e-07	RBC
6:135432552	0.0123	9.63e-07	0.0121	1.224e-06	RBC
6:135468005	0.0125	2.74e-06	0.0119	4.645e-06	RBC
2:42070298	0.1262	5.071e-06	0.1243	7.082e-06	MCHC
2:42042876	0.1283	3.188e-06	0.1227	8.672e-06	MCHC
2:42075673	0.1205	9.753e-06	0.1214	8.544e-06	MCHC
16:81713950	0.3234	5.524e-06	0.3947	5.068e-08	MCHC
3:177238335	-0.1313	3.931e-06	-0.1369	1.52e-06	MCHC
2:42046593	0.1292	2.56e-06	0.1303	2.092e-06	MCHC
3:83143808	0.1213	7.122e-06	0.1206	7.476e-06	MCHC
3:83135712	0.1209	7.199e-06	0.1207	7.286e-06	MCHC
11:29477551	-0.3875	8.57e-08	-0.3715	3.076e-08	MCHC
3:177230649	-0.1376	1.585e-06	-0.1443	6.153e-07	MCHC
6:158473309	-0.1241	9.812e-06	-0.1232	7.815e-06	MCHC
4:63853558	0.3665	4.312e-06	0.4045	9.277e-07	MCHC
4:63853559	-0.3665	4.312e-06	-0.3992	1.526e-06	MCHC
3:177250951	-0.1317	4.063e-06	-0.1387	1.08e-06	MCHC
2:42034069	0.1235	8.254e-06	0.1215	9.257e-06	MCHC
2:42069097	-0.1285	3.424e-06	-0.1255	5.951e-06	MCHC
2:42048404	0.1296	2.246e-06	0.1298	2.165e-06	MCHC
2:42071438	0.1225	9.516e-06	0.1259	5.547e-06	MCHC
3:177221507	-0.138	1.686e-06	-0.1498	2.168e-07	MCHC
3:177228494	0.1383	1.193e-06	0.1464	3.6e-07	MCHC
3:177237928	0.1323	4.275e-06	0.1349	2.477e-06	MCHC
2:42079898	0.1269	3.62e-06	0.1244	5.56e-06	MCHC
3:177226697	-0.1382	1.252e-06	-0.1493	2.168e-07	MCHC
2:42079411	0.1254	4.689e-06	0.1248	5.048e-06	MCHC
2:42042512	0.1282	3.226e-06	0.1219	9.819e-06	MCHC
2:42078355	-0.1308	1.782e-06	-0.1219	8.568e-06	MCHC
12:4123456	-0.1905	3.354e-06	-0.1877	9.105e-06	MCHC
3:177219559	0.145	9.62e-06	0.1454	7.246e-06	MCHC
3:177222673	0.1374	1.773e-06	0.1484	3.254e-07	MCHC
3:177229309	-0.1383	1.202e-06	-0.1478	2.826e-07	MCHC
11:8572541	-0.1539	1.435e-06	-0.1508	1.078e-06	HGB
18:50126692	0.1297	9.374e-06	0.1293	9.953e-06	HGB
18:50126928	-0.1296	9.551e-06	-0.1305	8.194e-06	HGB
18:50122549	-0.1299	8.439e-06	-0.1301	8.459e-06	HGB
18:50146111	0.1314	9.349e-06	0.1315	7.211e-06	HGB
3:60561326	-0.1357	8.205e-06	-0.1363	6.741e-06	HGB
5:73198901	-0.1327	4.065e-06	-0.1268	9.884e-06	HGB
2:101580333	0.3439	8.797e-06	0.3229	4.301e-06	HGB
18:50136499	0.1379	4.177e-06	0.1307	8.238e-06	HGB
18:50136622	-0.1382	3.946e-06	-0.1312	7.806e-06	HGB
15:34273346	0.2469	2.297e-06	0.2271	8.093e-06	HGB
15:34273277	-0.24	2.453e-06	-0.2407	2.197e-06	HGB
15:34273289	0.65	7.049e-06	0.6465	6.691e-06	HCT
9:139258462	0.4091	4.233e-06	0.3875	8.791e-06	HCT
9:120080794	1.0276	1.434e-06	1.0311	6.946e-07	HCT
9:120045959	1.0246	1.457e-06	1.2738	3.683e-09	HCT
15:30303775	-0.4888	6.748e-06	-0.4881	6.719e-06	HCT
9:120059434	1.0133	1.648e-06	1.2353	1.995e-08	HCT
5:73198901	-0.3892	1.835e-06	-0.3712	4.827e-06	HCT
15:34273300	-0.6502	7.08e-06	-0.6534	5.312e-06	HCT
15:34273277	-0.6603	5.029e-06	-0.6583	5.108e-06	HCT
15:30304730	-0.4904	9.136e-06	-0.4985	5.937e-06	HCT
3:45461102	-0.31	1.313e-07	0.3168	7.452e-08	MCH
3:45465630	-0.3206	6.83e-08	-0.319	6.324e-08	MCH
6:135418632	0.2542	1.949e-06	0.2637	9.201e-07	MCH
6:25582757	-0.2461	3.472e-07	-0.2583	7.374e-08	MCH
9:95963316	0.3796	1.617e-06	0.3711	2.386e-06	MCH
18:39864795	0.2385	7.435e-06	0.2353	8.947e-06	MCH
3:45466026	0.3214	6.448e-08	0.3183	6.679e-08	MCH
3:45466293	0.3219	6.231e-08	0.3184	6.669e-08	MCH
6:135422296	-0.2894	3.757e-08	-0.2736	1.42e-07	MCH
3:45405907	-0.2931	4.871e-06	-0.3126	1.177e-06	MCH
9:95954465	0.377	2.161e-06	0.3704	2.91e-06	MCH
18:39864859	0.2351	8.237e-06	0.2337	8.575e-06	MCH
17:16334445	0.3383	8.717e-07	0.3246	1.197e-06	MCH
17:16358661	0.3352	2.155e-06	0.3472	4.375e-07	MCH
3:45442912	-0.3027	4.729e-07	-0.3033	2.689e-07	MCH
6:25582771	-0.2255	2.252e-06	-0.2355	6.199e-07	MCH
6:135406178	-0.2509	4.689e-06	-0.2612	8.594e-07	MCH
17:16354890	0.3323	2.515e-06	0.346	4.722e-07	MCH
10:10240975	-0.2139	9.271e-06	-0.213	9.459e-06	MCH
8:117888259	0.5177	5.93e-06	0.5196	4.718e-06	MCH
8:117833802	0.3885	8.455e-06	0.403	1.732e-06	MCH
22:37470604	0.2708	2.867e-08	0.296	6.122e-10	MCH
22:37470041	0.2761	9.064e-09	0.2967	4.646e-10	MCH
3:45398042	-0.2905	7.515e-06	-0.3116	1.328e-06	MCH
3:45398434	-0.291	7.535e-06	-0.3154	1.016e-06	MCH
3:45398454	0.2967	4.763e-06	0.316	9.773e-07	MCH
6:25583103	0.2312	1.255e-06	0.2334	7.962e-07	MCH
22:37470224	-0.276	1.192e-08	-0.2958	6.372e-10	MCH
3:45443188	-0.3211	9.344e-08	-0.3069	1.906e-07	MCH
6:135421176	0.257	1.595e-06	0.2577	1.493e-06	MCH
17:16338467	0.342	7.601e-07	0.3459	2.38e-07	MCH
17:16338635	0.346	5.627e-07	0.3463	2.286e-07	MCH
6:135419042	0.2531	2.093e-06	0.2621	1.08e-06	MCH
6:135424179	-0.2914	2.989e-08	-0.2795	8.802e-08	MCH
3:45427430	0.3045	2.555e-07	0.3007	1.593e-07	MCH
5:94173902	-0.602	9.432e-06	-0.5239	8.556e-06	MCH
11:8207201	1.1404	3.202e-06	1.0034	2.661e-06	MCH
22:37469591	0.2981	4.541e-10	0.2935	7.027e-10	MCH
18:39864381	-0.2366	8.533e-06	-0.2352	9.019e-06	MCH
6:135426558	-0.2944	1.786e-08	-0.284	4.737e-08	MCH
6:135426573	-0.2897	3.056e-08	-0.2837	5.434e-08	MCH
17:16353905	0.3491	4.237e-07	0.3481	1.998e-07	MCH
22:37469192	-0.2761	1.225e-08	-0.2902	1.465e-09	MCH
17:16347325	-0.3502	4.1e-07	-0.3484	1.904e-07	MCH
3:45407170	-0.3281	1.87e-06	-0.3352	1.082e-06	MCH
3:45463682	0.2988	9.268e-08	0.3099	1.396e-08	MCH
3:45463814	0.299	9.138e-08	0.3099	1.399e-08	MCH
3:45405467	-0.3179	3.712e-06	-0.335	1.11e-06	MCH
3:45403826	0.2942	4.871e-06	0.3132	1.149e-06	MCH
6:135431318	-0.3074	1.725e-08	-0.2965	2.303e-08	MCH
17:16369080	-0.3354	1.848e-06	-0.3377	9.568e-07	MCH
22:37460449	-0.2519	1.753e-07	-0.254	1.349e-07	MCH
6:135428537	-0.2978	1.583e-08	-0.28	7.716e-08	MCH
6:135418916	-0.2524	2.143e-06	-0.2497	2.593e-06	MCH
10:10241476	-0.2249	4.572e-06	-0.2371	1.083e-06	MCH
3:45426580	0.3216	3.126e-06	0.3205	3.405e-06	MCH
3:45434709	0.311	5.15e-06	0.3068	8.08e-06	MCH
3:45460460	-0.2821	2.945e-07	-0.3074	1.865e-08	MCH
3:45460551	0.3106	1.358e-07	0.3165	7.513e-08	MCH
3:45460914	-0.31	1.402e-07	-0.3167	7.392e-08	MCH
3:45449949	0.3088	1.55e-07	0.2984	3e-07	MCH
3:45452578	-0.3084	1.611e-07	-0.2973	3.151e-07	MCH
3:45456139	0.3118	1.328e-07	0.3129	1.091e-07	MCH
3:45456162	0.3118	1.328e-07	0.3156	8.585e-08	MCH
3:45403203	0.3097	8.856e-06	0.3191	3.815e-06	MCH
22:37462936	-0.2584	6.938e-08	-0.2571	7.3e-08	MCH
3:45402707	-0.3095	9.221e-06	-0.3191	3.82e-06	MCH
12:131533977	-0.3777	5.132e-06	-0.377	4.966e-06	MCH
3:45447017	-0.3246	6.159e-08	-0.3067	1.823e-07	MCH
3:45397077	0.2928	8.629e-06	0.3057	1.452e-06	MCH
3:45457604	0.3077	1.581e-07	0.2985	3.09e-07	MCH
6:135423209	-0.289	3.886e-08	-0.2747	1.17e-07	MCH
6:135411228	-0.2578	2.239e-06	-0.2503	2.374e-06	MCH
6:135419636	0.2535	1.969e-06	0.253	2.189e-06	MCH
6:135427144	0.2926	2.155e-08	0.29	2.535e-08	MCH
6:25586588	-0.255	1.974e-06	-0.2076	9.972e-06	MCH
6:135419631	-0.2534	1.981e-06	-0.2525	2.298e-06	MCH
6:135427159	-0.2857	4.546e-08	-0.2865	3.905e-08	MCH
6:135402339	-0.2516	5.016e-06	-0.2593	1.301e-06	MCH
6:135419018	-0.2538	1.934e-06	-0.2608	1.171e-06	MCH
6:135419688	-0.253	2.08e-06	-0.2519	2.232e-06	MCH
6:135427817	0.2906	3.18e-08	0.2816	7.192e-08	MCH
6:135435501	-0.2878	2.083e-07	-0.2771	3.244e-07	MCH
6:135431640	-0.302	2.821e-08	-0.2973	3.052e-08	MCH
6:135432552	-0.3112	2.217e-08	-0.3089	2.431e-08	MCH
22:37445668	-0.24	1.537e-06	-0.2471	2.386e-07	MCH
3:45444357	0.3274	4.747e-08	0.3081	1.612e-07	MCH
3:45451332	-0.309	1.353e-07	-0.2997	2.52e-07	MCH
6:135418632	0.6078	5.04e-06	0.6295	2.688e-06	MCV
9:95963316	0.9628	1.221e-06	0.9777	7.02e-07	MCV
12:4151858	-1.9892	7.799e-06	-1.9624	7.187e-06	MCV
6:135422296	-0.6672	3.8e-07	-0.5973	4.229e-06	MCV
11:6049910	1.88	2.685e-06	1.9381	3.082e-07	MCV
9:95954465	0.9503	1.933e-06	0.9883	6.294e-07	MCV
22:37470604	0.6379	1.719e-07	0.6838	1.097e-08	MCV
22:37470041	0.6364	1.188e-07	0.684	9.369e-09	MCV
22:37470224	-0.6503	7.805e-08	-0.7009	4.669e-09	MCV
12:4135584	-2.0043	2.817e-06	-1.9296	3.138e-06	MCV
12:4136040	1.9746	3.089e-06	1.8899	4.419e-06	MCV
12:4137217	1.9904	2.639e-06	1.9076	3.855e-06	MCV
12:4144088	2.0744	2.236e-06	1.9962	3.721e-06	MCV
12:4152617	1.9875	7.127e-06	1.9656	6.671e-06	MCV
12:4136801	1.9947	2.628e-06	1.9199	3.391e-06	MCV
12:4136800	-2.029	2.245e-06	-1.949	2.629e-06	MCV
6:135421176	0.6074	5.42e-06	0.6363	1.914e-06	MCV
6:135419042	0.6069	5.079e-06	0.6304	2.609e-06	MCV
6:135424179	-0.6677	3.682e-07	-0.6102	2.936e-06	MCV
16:68671379	1.2678	1.935e-06	1.249	2.138e-06	MCV
22:37469591	0.681	1.248e-08	0.6767	1.313e-08	MCV
6:135426558	-0.6521	5.953e-07	-0.6162	2.109e-06	MCV
6:135426573	-0.6407	9.464e-07	-0.6302	1.335e-06	MCV
16:68655100	1.3373	1.046e-06	1.1898	7.969e-06	MCV
16:68673844	1.2725	1.885e-06	1.2488	2.154e-06	MCV
6:139825002	1.1731	3.729e-06	1.1535	7.587e-07	MCV
22:37469192	-0.6458	1e-07	-0.6903	8.668e-09	MCV
6:139841653	1.2364	1.412e-06	1.1213	4.785e-07	MCV
20:11908851	0.7796	4.477e-06	0.7498	9.082e-06	MCV
6:139827741	1.1767	2.572e-06	1.085	1.6e-06	MCV
6:139842599	-1.2313	1.766e-06	-1.1048	8.376e-07	MCV
6:139835780	-1.2267	1.778e-06	-1.1397	4.152e-07	MCV
6:139828314	1.1868	2.283e-06	1.1504	3.158e-07	MCV
6:139823280	1.1351	4.012e-06	1.1344	6.04e-07	MCV
6:135431318	-0.6392	2.766e-06	-0.6334	1.815e-06	MCV
7:6121071	0.8465	1.846e-06	0.7894	6.848e-06	MCV
22:37460449	-0.5656	2.717e-06	-0.5558	3.948e-06	MCV
6:135428537	-0.6616	5.028e-07	-0.6102	2.758e-06	MCV
6:135418916	-0.6001	6.215e-06	-0.6038	5.116e-06	MCV
22:37462936	-0.5821	1.184e-06	-0.5809	1.139e-06	MCV
6:135423209	-0.6612	4.774e-07	-0.5964	4.12e-06	MCV
6:135411228	-0.6086	7.507e-06	-0.5893	8.323e-06	MCV
6:135419636	0.6009	6.123e-06	0.6296	2.322e-06	MCV
6:135427144	0.6499	6.438e-07	0.6432	7.614e-07	MCV
6:135419631	-0.6005	6.19e-06	-0.6287	2.406e-06	MCV
6:135427159	-0.626	1.632e-06	-0.6326	1.193e-06	MCV
6:135419018	-0.6072	4.972e-06	-0.6271	2.846e-06	MCV
6:135419688	-0.5983	6.755e-06	-0.6162	3.498e-06	MCV
6:135427817	0.6436	9.484e-07	0.6226	1.875e-06	MCV
6:135435501	-0.6144	9.222e-06	-0.6002	9.498e-06	MCV
6:135431640	-0.6265	4.128e-06	-0.6453	1.511e-06	MCV
6:135432552	-0.6602	2.084e-06	-0.6578	2.017e-06	MCV
