# Supplementary material for: A bird’s-eye view of Italian genomic variation through whole-genome sequencing
Source: Eur J Hum Genet. 2019 Nov 29;28(4):435–44. doi: 10.1038/s41431-019-0551-x (PMC7080768; doi:10.1038/s41431-019-0551-x)
Supplement: Supplementary file 14 — Supplementary Table 12 [file 41431_2019_551_MOESM14_ESM.xlsx]

## Sheet: Sheet1
Supplementary Table 12. Genes with at least 20 SNPs with |iHS|>=2
Genes under selection in all Italians populations (INGI + TSI)	Genes under selection only in TSI	Genes under selection only in CAR	Genes under selection only in VBI	Genes under selection only in CLZ	Genes under selection only in SMC	Genes under selection only in ERT	Genes under selection only in SAU	Genes under selection only in ILG	Genes under selection only in RSI
CCDC15	CEP104	EIF4G3	KAZN	PRDM16	C1orf222	RERE	KAZN	C1orf222	AGRN
CNTNAP3	CSMD2	MACF1	WDR65	KIF1B	RERE	DAB1	CELA2A	NPHP4	SLC35E2B
FAM85B	OSCP1	ATPAF1	DAB1	TMEM51	DNAJC16	PDE4B	NKAIN1	C1orf127	PRKCZ
FNDC3A	NSUN4	AGBL4	FGGY	PLEKHM2	EPB41	PIGK	STIL	LUZP1	CROCC
FOXJ3	AGBL4	ZFYVE9	LRRC7	RHBDL2	DAB1	COL24A1	SCP2	SCMH1	NIPAL3
FUT8	DAB1	ZCCHC11	PTGER3	ST3GAL3	PDE4B	VAV3	DAB1	ZSWIM5	PHACTR4
HIPK3	FGGY	DAB1	NEGR1	ERI3	TNNI3K	CTTNBP2NL	DOCK7	TRABD2B	AGBL4
HLA-DPB1	LPHN2	HS2ST1	COL11A1	MAST2	FRRS1	MAGI3	DNAJC6	SPATA6	SLC1A7
HTR7	SYDE2	BCAR3	THEM4	CYP4A22-AS1	VAV3	VANGL1	PTGER3	TXNDC12	C8B
ITCH	COL24A1	NME7	NOS1AP	AGBL4	ZC3H11A	NUF2	ST6GALNAC5	SSBP3	ROR1
KIAA1109	BCAR3	RC3H1	BRINP2	DAB1	SPATA17	BRINP3	LPHN2	PPAP2B	NEGR1
KIAA1328	DPYD	RABGAP1L	NEK7	LRRC7	ARID4B	KCNT2	LRRC8B	C8A	ST6GALNAC3
LINC00662	MAN1A2	TNR	KCNH1	LPHN2	TSSC1	LINC00862	EVI5	DAB1	LPHN2
MELK	ATF6	CFHR3	FLVCR1	DDAH1	NOL10	HHAT	LINC01057	ROR1	MCOLN2
MORC3	NUF2	SMYD2	SLC30A10	RABGAP1L	KCNS3	KCNH1	PTBP2	NEGR1	CCDC18
NCOA3	DNM3	DNAH14	CDC42BPA	ABL2	C2orf43	ESRRG	DPYD	MSH4	DPYD
NSMCE2	RABGAP1L	PCNXL2	GALNT2	LAMC1	LCLAT1	FBXO28	OLFM3	ST6GALNAC3	SNX7
PCNX	SOAT1	RGS7	EGLN1	USH2A	LINC01122	CDC42BPA	COL11A1	PRKACB	WARS2
PEAK1	AXDND1	AKT3	RGS7	DNAH14	CTNNA2	RYR2	RAP1A	COL24A1	NBPF13P
PHACTR4	LAMC2	SMYD3	C1orf101	ARID4B	MAP4K4	SNTG2	SPAG17	ODF2L	ATP8B2
PPP1R42	LINC00467	SNTG2	SMYD3	KIF26B	EDAR	KCNS3	ATF6	BCAR3	KIRREL
RALGPS2	CDC42BPA	MYT1L	SNTG2	SNTG2	DPP10	KLHL29	MAEL	VAV3	RABGAP1L
RBFOX2	EGLN1	SLC8A1	NBAS	ALLC	CNTNAP5	BRE	RABGAP1L	LAMTOR5-AS1	AXDND1
RNF13	PCNXL2	SRBD1	LINC00211	WDR43	THSD7B	NRXN1	RASAL2	SYCP1	CEP350
SMAP1	PDIA6	NRXN1	SLC8A1	THADA	EPC2	C2orf42	HHAT	FLG-AS1	BRINP3
SPIRE1	SLC8A1	CCDC88A	ABCG8	LRPPRC	CACNB4	EXOC6B	HHIPL2	SPRR2B	HHAT
STXBP5L	NRXN1	RAB11FIP5	SAP130	SRBD1	PKP4	LRRTM4	RYR2	ASPM	PPP2R5A
SYCP2	WDPCP	LRRTM4	LRP1B	MSH2	KCNH7	DPP10	RGS7	CRB1	NSL1
TSSC1	AFTPH	CTNNA2	XIRP2	NRXN1	UBR3	CNTNAP5	SMYD3	DENND1B	USH2A
VEZT	EXOC6B	CNTNAP5	PTH2R	LRRTM4	TLK1	THSD7B	ASAP2	PLEKHA6	PARP1
VPS13B	SLC4A5	ARHGEF4	ERBB4	DNAH6	METTL8	LRP1B	ROCK2	HHAT	CAPN9
CNTNAP2	LRRTM4	NCKAP5	KCNE4	TMEM131	SLC25A12	ARHGAP15	GEN1	GNG4	LGALS8
CSMD1	CTNNA2	ZRANB3	CNTN4	MAP4K4	OLA1	SCN2A	LCLAT1	GPR137B	HEATR1
FHIT	MERTK	LRP1B	NGLY1	DPP10	PDE11A	CSRNP3	GALNT14	ERO1LB	KIF26B
MACROD2	ACTR3	GALNT13	GPD1L	EPB41L5	ZSWIM2	STK39	MTA3	NOL10	MYT1L
PTPRD	DPP10	UPP2	CTDSPL	NCKAP5	C2orf88	LRP2	WDPCP	UBXN2A	LINC00299
RBFOX1	CLASP1	SLC4A10	MYRIP	LRP1B	HIBCH	MYO3B	APLF	OTOF	KCNS3
	THSD7B	XIRP2	ERC2	CCDC148	MFSD6	TLK1	LRRTM4	DPY30	NCOA1
	LRP1B	UBR3	PXK	CSRNP3	NAB1	RAPGEF4	CTNNA2	LINC00486	RAB10
	ARHGAP15	PDK1	FHIT	KLHL23	KCNE4	UBE2E3	DPP10	CRIM1	PLB1
	SCN2A	MAP2	SYNPR	DNAJC10	CNTN4	PLCL1	THSD7B	STRN	FAM179A
	CCDC173	ERBB4	PRICKLE2	FSIP2	SUMF1	ADAM23	LRP1B	SLC8A1	ALK
	ZNF385B	LRRFIP1	ADAMTS9	ERBB4	UBE2E2	DYTN	ARHGAP15	SRBD1	LCLAT1
	COL5A2	HDAC4	ENPP7P2	SPAG16	OSBPL10	ERBB4	MBD5	PRKCE	SPRED2
	CCNYL1	CNTN4	PVRL3-AS1	SP140L	ULK4	SPAG16	KCNH7	SOCS5	EXOC6B
	DIRC3	RAD18	FAM86HP	HDAC4	ARHGEF3	BARD1	XIRP2	FSHR	ALMS1
	KCNE4	DOCK3	EPHB1	2002-09-01	ABHD6	CNTN4	CHN1	NRXN1	ST3GAL5
	AP1S3	ARHGEF3	SERPINI1	FARP2	RPP14	GRM7	PDE11A	ACYP2	TMEM182
	PID1	FHIT	EGFEM1P	SUMF1	PXK	ATG7	PDE1A	COMMD1	DPP10
	LMCD1-AS1	MITF	NLGN1	ATP2B2	FHIT	TAMM41	PARD3B	ARHGAP25	GPR39
	DAZL	FOXP1	NAALADL2	ZNF385D	MAGI1	TBC1D5	PLEKHM3	GFPT1	GALNT13
	ZNF385D	ROBO2	KCNMB2	UBE2E2	PPP4R2	ZNF385D	PTH2R	ADD2	KCNJ3
	EXOG	ZPLD1	STK32B	TOP2B	ROBO2	RARB	VWC2L	EXOC6B	UPP2
	DAG1	PHLDB2	KCNIP4	SLC4A7	MORC1	NEK10	DIRC3	TACR1	COBLL1
	RBM6	LSAMP	RUFY3	PXK	ZBTB20	CRTAP	RHBDD1	EVA1A	PDE11A
	ERC2	TMEM108	FRAS1	FHIT	SEC22A	SCN11A	DAW1	GCFC2	ZNF804A
	DENND6A	RYK	C4orf22	SYNPR	CHCHD6	ULK4	DNER	CTNNA2	ADAM23
	FHIT	NAALADL2	PRKG2	FAM19A4	TMEM108	CCDC66	MLPH	VWA3B	PTH2R
	FAM19A1	VPS8	RASGEF1B	SLC9C1	PCCB	FAM208A	SUMF1	AFF3	CPS1
	ROBO2	MAP3K13	MAPK10	NEK11	STAG1	FHIT	GRIP2	DPP10	SPAG16
	ROBO1	TMEM128	GRID2	RSRC1	CLSTN2	EIF4E3	C3orf20	GLI2	DOCK10
	ZPLD1	STK32B	SPATA5	NLGN1	SLC9A9	CNTN3	TBC1D5	ARHGEF4	COL4A4
	CBLB	JAKMIP1	RNF150	NAALADL2	RSRC1	ROBO2	PP2D1	TMEM163	SP100
	CD96	KCNIP4	INPP4B	KLHL6	IQCJ-SCHIP1	LINC00879	ZNF385D	LRP1B	NCL
	LSAMP	CSN1S2AP	GALNTL6	KCNIP4	SOX2-OT	LINC00882	UBE2E2	MBD5	ATG16L1
	MYLK	SLC4A4	TENM3	SCFD2	DLG1	PHLDB2	NKIRAS1	FMNL2	AGAP1
	RAB7A	FRAS1	ZDHHC11	SLC4A4	ZEB2P1	KIAA2018	SACM1L	GALNT13	CNTN4
	PIK3R4	C4orf22	CCT5	ADAMTS3	LDB2	LSAMP	MAP4	PKP4	TPRXL
	CPNE4	HERC3	CDH12	FRAS1	PI4K2B	KALRN	FHIT	UBR3	ZCWPW2
	EPHB1	CCSER1	C5orf17	ANXA3	STIM2	CPNE4	SYNPR	DCAF17	CLEC3B
	IQCJ-SCHIP1	HADH	PRLR	GRID2	TMPRSS11F	PLCH1	FOXP1	MTX2	DOCK3
	IL12A-AS1	COL25A1	SLC38A9	STPG2	CCDC158	SERPINI1	ROBO1	AGPS	PBRM1
	MECOM	INPP4B	PDE4D	PRDM5	CCSER1	TNIK	ALCAM	PDE11A	CACNA2D3
	TMEM212	ARHGAP10	MCC	FGF2	STPG2	SPATA16	CBLB	ZNF385B	C3orf67
	NLGN1	RXFP1	COMMD10	LRAT	ADH1C	KCNMB2	WDR52	HECW2	FHIT
	NAALADL2	TMEM192	ARHGAP26	SEMA5A	TACR3	ACAP2	LSAMP	ERBB4	PTPRG
	CCDC39	GALNTL6	PRELID2	CDH18	SCLT1	DLG1	ZNF148	SPAG16	CADPS
	TPRG1	SDHA	GRIA1	CDH12	MAML3	TACC3	RPN1	GIGYF2	FAM19A1
	CCDC50	CTNND2	UNC5A	CDH10	INPP4B	CRMP1	CPNE4	UBE2F-SCLY	LINC00879
	PAK2	CT49	FARS2	WDR70	FSTL5	PCDH7	CLSTN2	CNTN4	GPR128
	KCNIP4	DNAH5	OFCC1	FYB	2001-03-01	KCTD8	SLC9A9	GRM7	MORC1
	GPR125	PPAP2A	SESN1	RNF180	ENPP6	USP46	PLSCR2	IQSEC1	SLC9C1
	APBB2	PDE4D	ENPP1	CDK7	PDCD6	POLR2B	RSRC1	ZNF385D	LSAMP
	COX7B2	PAPD4	ESR1	FCHO2	ANKH	ART3	MECOM	UBE2E2	STXBP5L
	ANTXR2	XRCC4	PDE10A	MEF2C-AS1	GUSBP1	CCNG2	PRKCI	GPD1L	RUVBL1
	SEC31A	NREP	RPS6KA2	PPP2R2B	CDH12	ANTXR2	NAALADL2	CMTM7	DNAJC13
	CCSER1	MCC	AGR2	GRIA1	ADAMTS12	EMCN	LPP	CNOT10	U2SURP
	BMPR1B	YTHDC2	VPS41	DOCK2	PLCXD3	KLHL2P1	STK32B	SUSD5	ZIC1
	UBE2D3	FNIP1	HECW1	HLA-DRB9	ZNF131	INPP4B	AFAP1	FBXL2	ARHGEF26
	NPNT	ACSL6	PKD1L1	B3GAT2	GPR98	FSTL5	TAPT1-AS1	UBP1	PLD1
	OSTC	ARHGAP26	AUTS2	SLC35F1	MCTP1	2001-03-01	LDB2	CLASP2	FNDC3B
	COL25A1	TENM2	MAGI2	NKAIN2	FBXL17	SPOCK3	KCTD8	SCN10A	NAALADL2
	SEC24B-AS1	DOCK2	CADPS2	SYNE1	TMEM232	PALLD	SCFD2	ULK4	ATP13A4
	ENPEP	RANBP17	GRM8	TIAM2	EPB41L4A	GPM6A	FIP1L1	TRAK1	OPA1
	INPP4B	COL23A1	CNTNAP2	C6orf123	SLC27A6	CDH18	SRD5A3-AS1	SETD2	TMEM44
	SH3D19	PSMG4	CSMD1	RBAK-RBAKDN	TRPC7	PDZD2	CLOCK	RBM6	EVC
	FAM160A1	LRRC16A	MSR1	HIBADH	RANBP17	C6	TMPRSS11F	ERC2	SORCS2
	RXFP1	HLA-DQA1	NRG1	PDE1C	UHRF1BP1	ARL15	CCNG2	FHIT	AFAP1
	FSTL5	RUNX2	PCMTD1	AVL9	MAPK14	PDE4D	ARHGAP24	CADPS	SLC2A9
	LINC01060	EYS	CLVS1	BBS9	ZFAND3	NDUFAF2	FAM13A	FAM19A1	TBC1D1
	CDH12	LMBRD1	CSMD3	NPSR1-AS1	SUPT3H	GPR98	CCSER1	FOXP1	UBE2K
	ZFR	HTR1E	ADCY8	EPDR1	RCAN2	FBXL17	STPG2	GXYLT2	ATP8A1
	C7	C6orf165	SLC45A4	SFRP4	EYS	MCC	RAP1GDS1	ROBO2	YIPF7
	SLCO6A1	RNGTT	PTPRD	NUDCD3	FILIP1	PRELID2	BANK1	GBE1	GABRA2
	FER	MMS22L	CNTLN	ZPBP	PHIP	PPARGC1B	LEF1	CADM2	IGFBP7-AS1
	PJA2	BVES	LINGO2	GRB10	PDSS2	COL23A1	SPATA5	GPR128	EPHA5
	TMEM232	RPF2	MAMDC2	AUTS2	CDK19	OFCC1	EDNRA	IMPG2	MTHFD2L
	MCC	TBC1D32	TRPM3	PTPN12	SLC16A10	CASC15	FAM160A1	ALCAM	MRPL1
	ARHGAP26	C6orf58	AKAP2	RELN	REV3L	LRRC16A	GALNTL6	BBX	FAM175A
	TCERG1	PTPRK	SLC25A25	COPG2	NHSL1	LINC00243	PRIMPOL	IFT57	ARHGAP24
	TENM2	LAMA2	DIP2C	EXOC4	KATNA1	EYS	SORBS2	ZBTB20	FAM13A
	RARS	SAMD3	ADARB2	AGBL3	LATS1	BAI3	F11-AS1	LSAMP	CCSER1
	STK10	MAP7	APBB1IP	DGKI	NUP43	FAM46A	CDH18	COL6A6	GRID2
	CNOT6	CCDC170	MASTL	CNTNAP2	SYNE1	USP45	PDZD2	CPNE4	SMARCAD1
	EXOC2	SDK1	PCDH15	DPP6	PARK2	GRIK2	EGFLAM	TMEM108	BMPR1B
	CAGE1	WIPI2	CTNNA3	UBE3C	RNASET2	RTN4IP1	MAST4	PLOD2	UNC5C
	BLOC1S5-TXNDC5	HDAC9	KIAA1279	PTPRN2	DACT2	PDSS2	ARSB	PFN2	RAP1GDS1
	OFCC1	BBS9	P4HA1	CSMD1	GNA12	FIG4	ANKRD32	EGFEM1P	EMCN
	CDKAL1	NPSR1-AS1	ECD	TDH	SDK1	EZR	FBXL17	NDUFB5	GSTCD
	CASC15	ELMO1	FAM149B1	MSR1	ZNF890P	PARK2	MAN2A1	ATP11B	TBCK
	HCG18	ABCA13	TTC18	CSGALNACT1	ACTB	THSD7A	CSNK1G3	ATP13A4	RPL34-AS1
	HCP5	TYW1	NRG3	XKR4	THSD7A	DNAH11	ADAMTS19	ZNF721	ANK2
	C6orf10	AUTS2	MMP26	TOX	TMEM106B	AVL9	CYSTM1	RGS12	SPATA5
	HLA-DRB9	CCDC146	TRIM5	MTFR1	SKAP2	ELMO1	KCTD16	JAKMIP1	SCLT1
	HLA-DRB6	SEMA3A	AMPD3	C8orf34	CREB5	CDK13	SH3RF2	LINC00504	FAM160A1
	HLA-DRB1	ZNF804B	STX3	NCOA2	VOPP1	ABCA13	GABRA6	FAM184B	CPE
	HLA-DQA1	KPNA7	MYO7A	STAU2	ZNF713	UPK3B	TENM2	KCNIP4	F11-AS1
	HLA-DQB1	COL26A1	DLG2	RALYL	CALN1	MAGI2	SLIT3	APBB2	AHRR
	COL21A1	DPY19L2P2	GRM5	VPS13B	SEMA3A	ZNF804B	BTNL8	ATP8A1	CDH12
	KHDRBS2	KCND2	TYR	RIMS2	GRM3	GNGT1	BLOC1S5-TXNDC5	GABRA4	WDR70
	EYS	GRM8	DISC1FP1	UTP23	CUX1	TFEC	OFCC1	CNGA1	C7
	GRIK2	CNTNAP2	CNTN5	SNTB1	RELN	CPED1	HIVEP1	FIP1L1	MAP3K1
	GTF3C6	CSMD1	CACNA1C	ASAP1	COG5	CPA4	CASC15	EPHA5	CWC27
	LAMA2	SGCZ	CCDC91	TRAPPC9	IMMP2L	CNTNAP2	DCDC2	CCDC158	BDP1
	SYNE1	SLC25A37	TMEM117	PTPRD	CADPS2	DPP6	HCG17	RASGEF1B	ARHGEF28
	PARK2	PXDNL	FMNL3	CCDC171	CNTNAP2	VIPR2	MICB	ARHGAP24	ANKRD31
	PDE10A	ZFHX4-AS1	FAM19A2	CDKN2B-AS1	PTPRN2	DLGAP2	HLA-DRB6	MAPK10	COL4A3BP
	FOXK1	ZFHX4	GRIP1	KIF24	CSMD1	ARHGEF10	GRM4	BMPR1B	PDE8B
	RPA3-AS1	WWP1	PPP1R12A	IPPK	ERI1	CSMD1	ZFAND3	EMCN	WDR41
	DGKB	DPY19L4	ACSS3	ADARB2	MSRA	DLC1	DNAH8	TIFA	GPR98
	AGMO	CASC8	PPFIA2	MALRD1	XKR6	SGCZ	LRFN2	PRDM5	NR2F1-AS1
	HDAC9	TRAPPC9	HECTD4	MYO3A	DLC1	PSD3	ADCY10P1	SH3D19	FAM172A
	AVL9	RFX3	POLE	PTCHD3P1	RBPMS	SLC39A14	EYS	PDGFC	FBXL17
	SFRP4	PTPRD	DCLK1	ZNF438	ZMAT4	NRG1	BAI3	PALLD	FER
	VPS41	LINGO2	TRPC4	PARD3	SNTG1	IDO2	SENP6	CBR4	MAN2A1
	POU6F2	B4GALT1	PCDH9	CUL2	CPA6	ZMAT4	MYO6	GUSBP1	ADAMTS19
	HECW1	TRPM3	GPC5	CREM	NCOA2	KAT6A	MEI4	CDH12	PPP2R2B
	ABCA13	TMEM2	DHRS4-AS1	CCNYL2	XKR9	SNTG1	TTK	NDUFS4	TENM2
	ZNF680	GDA	DHRS4	RASGEF1A	LINC00535	CPA6	SCML4	PDE4D	DOCK2
	TYW1	SLC28A3	NPAS3	PCDH15	VPS13B	NECAB1	NKAIN2	NDUFAF2	MYLK4
	TYW1B	ROR2	KLHL28	CTNNA3	RIMS2	KIAA1429	SASH1	PPWD1	CDYL
	ZNF804B	SNX30	PRKCH	NRG3	PKHD1L1	CSMD3	CNKSR3	TRAPPC13	CASC15
	STEAP2-AS1	TTLL11	GPHN	GRID1	DOCK8	TRPS1	ARID1B	MAST4	FAM65B
	CDK14	ADARB2	NRXN3	RNLS	PTPRD	LINC00536	PARK2	TBCA	CMAHP
	FBXL13	DCLRE1C	GABRB3	SLC16A12	FBP2	SAMD12	WDR27	THBS4	LRRC16A
	SLC26A5	PLXDC2	GOLGA8A	HPSE2	ERCC6L2	TG	SDK1	GPR98	LINC00240
	FOXP2	GPR158	SPRED1	GBF1	PTBP3	KHDRBS3	PHF14	EFNA5	HCP5
	CADPS2	NRP1	ZWILCH	CNNM2	HSDL2	TRAPPC9	AGMO	MAN2A1	C6orf89
	GRM8	PCDH15	PEAK1	SORCS3	SCAI	KANK1	ISPD	TMEM232	ZFAND3
	PLXNA4	CTNNA3	LINC00923	GFRA1	VAV2	PTPRD	HDAC9	SPOCK1	BTBD9
	TTC26	KAT6B	RBFOX1	LRRC27	PFKP	BNC2	ITGB8	KLHL3	SUPT3H
	LUC7L2	NRG3	SHISA9	ST5	CACNB2	CNTLN	CREB5	HTR4	LRRC1
	CNTNAP2	LINC00865	ACSM5	SCUBE2	MYO3A	ADAMTSL1	NPSR1-AS1	CAMK2A	COL21A1
	DPP6	CYP2C19	WWOX	DENND5A	ABI1	LRSAM1	VPS41	FAM114A2	EYS
	CSMD1	CYP2C9	CDH13	IPO7	PTCHD3P1	USP20	SUGCT	GALNT10	ZNF292
	SGCZ	ANO3	GALNS	NAV2	SVIL	FRMD4A	ABCA13	TENM2	MDN1
	NRG1	C11orf74	AP2B1	NELL1	ZNF438	NEBL	INTS4L1	KCNIP1	BACH2
	ADAM3A	LRRC4C	BCAS3	ANO3	ANTXRL	KIAA1217	TYW1	COL23A1	HACE1
	PCMTD1	MRPL48	CEP112	LRRC4C	PCDH15	ANKRD30A	AUTS2	ADAMTS2	AK9
	ASPH	POLD3	BPTF	HNRNPKP3	BICC1	SGMS1	CALN1	ZFAND3	MAN1A1
	NKAIN3	DLG2	PTPRM	AMBRA1	CCDC6	PCDH15	CLIP2	DNAH8	TBC1D32
	KCNB2	CNTN5	GNAL	SHANK2	ANK3	CTNNA3	UPK3B	CLIC5	HIVEP2
	GDAP1	ARHGAP42	DTNA	DNAJB13	CTNNA3	SIRT1	CDK14	PRIM2	PLAGL1
	CNBD1	TRPC6	DCC	XRRA1	MYPN	GRID1	BAIAP2L1	EYS	PARK2
	STK3	GUCY1A2	ATP9B	ACER3	COL13A1	LIPK	IMMP2L	ORC3	QKI
	COL14A1	ARHGAP20	ZNF780A	ALG8	H2AFY2	SLIT1	ING3	USP45	RPS6KA2
	WDYHV1	APLP2	MACROD2	GAB2	CDH23	MMP26	CPED1	GRIK2	SDK1
	SQLE	OPCML	CDH4	FAT3	ADK	SOX6	GRM8	PDSS2	ISPD
	DOCK8	ERC1	LINC00159	TRPC6	MBL1P	NUCB2	SND1	LACE1	HDAC9
	KANK1	CACNA1C	RUNX1	CWF19L2	SFTPD	NAV2	DENND2A	NKAIN2	FAM126A
	DMRT1	PRR4	TTC3	TBCEL	DYDC2	PRMT3	CNTNAP2	MOXD1	STK31
	SMARCA2	TAS2R14	KCNJ6	OR8G1	HPSE2	NELL1	PRKAG2	TAB2	BBS9
	KDM4C	SLCO1A2	DSCAM	ARHGAP32	ATRNL1	LUZP2	ACTR3B	SYNE1	NPSR1-AS1
	PTPRD	PKP2		NTM	STK32C	WT1	DPP6	TIAM2	DPY19L1
	BNC2	SLC2A13		VWF	GALNT18	WT1-AS	PTPRN2	RPS6KA2	2007-09-01
	LINGO2	ANO6		PYROXD1	SPON1	SLC1A2	DLGAP2	SMOC2	EPDR1
	UBE2R2	FRS2		CCDC91	CALCB	LRRC4C	CSMD1	C7orf50	POU6F2
	GNE	CNOT2		OVCH1	NELL1	SHANK2	SGCZ	PMS2CL	CDK13
	TMC1	LGR5		SPATS2	LUZP2	TENM4	TUSC3	FAM126A	HECW1
	SLC44A1	TMTC2		OTOGL	ANO3	RAB30	EBF2	CREB5	COA1
	SVEP1	C12orf50		TMPO	TPCN2	DLG2	PTK2B	PLEKHA8	PKD1L1
	UPF2	ATXN2		ANKS1B	SHANK2	DISC1FP1	UNC5D	PDE1C	MAGI2
	FRMD4A	RPH3A		ANO4	RSF1	DDX10	TOX	BBS9	GNGT1
	MALRD1	TPCN1		GNPTAB	DLG2	CLMP	KCNB2	EPDR1	COG5
	GPR158	TMEM233		TXNRD1	PDGFD	KIRREL3	CNBD1	GCK	NRCAM
	MYO3A	SPPL3		RAD9B	ZW10	OPCML	NCALD	TNS3	PPP1R3A
	SVIL	FAM101A		HECTD4	KDM5A	ANO2	OXR1	MAGI2	POT1-AS1
	SGMS1	TMEM132B		ANKRD20A9P	LRP6	PRB1	CSMD3	PCLO	TNPO3
	PCDH15	TPTE2P6		XPO4	SLCO1B1	PLCZ1	LINC00536	ZNF804B	BRAF
	CTNNA3	NBEA		ATP8A2	SLCO1A2	RBMS2	SNTB1	COL26A1	TPK1
	DDX50	LINC00284		CCDC169	RASSF8	FAM19A2	TBC1D31	RELN	CNTNAP2
	NUDT13	GPC5		GTF2F2	IPO8	PPFIA2	PCAT1	ORC5	PRKAG2
	TTC18	GPC6		DIAPH3	MUC19	CEP290	PVT1	LHFPL3	DPP6
	NRG3	DOCK9		KLHL1	PDZRN4	ANKS1B	CCDC26	PPP1R3A	PAXIP1
	GRID1	FAM155A		MIR4500HG	PRICKLE1	PARP4P2	ASAP1	GRM8	PTPRN2
	HELLS	NPAS3		GPC5	LARP4	RCBTB1	FAM135B	SND1	CSMD1
	RRP12	KTN1-AS1		HS6ST3	LEMD3	GPC5	INSL6	MTPN	TNKS
	VWA2	PRKCH		PCCA	ANKS1B	GPC6	TMEM261	ZC3HAV1	PRSS51
	WDR11	ZNF410		NALCN	TAOK3	CLDN10	PTPRD	WEE2	TUSC3
	OAT	NRXN3		NPAS3	KDM2B	NALCN-AS1	CCDC171	CNTNAP2	PSD3
	GLRX3	GALC		EGLN3	SPATA13	FAM155A	BNC2	RBM33	CSGALNACT1
	SPRN	EVL		LINC00871	FREM2	SAMD4A	ADAMTSL1	PTPRN2	XPO7
	TOLLIP	APBA2		KTN1	MTRF1	CEP128	DENND4C	ESYT2	NRG1
	HBE1	FAM189A1		NRXN3	PIBF1	STON2	APBA1	ERICH1	SNTG1
	SWAP70	FMN1		CEP128	LINC00393	PWRN4	MAMDC2	DLGAP2	CHD7
	LDHC	DPH6-AS1		BTBD7	MYCBP2	GABRG3	TRPM3	CSMD1	ARMC1
	NELL1	MYO5C		UNC79	GPC5	C15orf41	PCSK5	MCPH1	SNX16
	TCP11L1	UNC13C		SYNE3	ITGBL1	MYO5A	GCNT1	AGPAT5	RALYL
	CAPRIN1	ITGA11		BCL11B	ATP11A	RFX7	PRUNE2	MSRA	CNBD1
	PDHX	AGBL1		TECPR2	RALGAPA1	PARP16	VPS13A	TUSC3	STK3
	LRRC4C	NTRK3		RCOR1	MDGA2	MEGF11	GNAQ	PPP2R2A	VPS13B
	ACER3	LRRC28		TMEM87A	GPHN	THSD4	CENPP	DPYSL2	OXR1
	DLG2	RBFOX1		PTPLAD1	SYNJ2BP	IREB2	INVS	STAU2	EIF3E
	TMEM135	SNX29		VWA9	ADCK1	EFTUD1	PALM2	GDAP1	CSMD3
	CNTN5	FTO		DENND4A	TTC8	PDE8A	SNX30	CPNE3	SLC30A8
	ARHGAP42	WWOX		RAB11A	GOLGA8A	AGBL1	PRPF4	CNGB3	SLC45A4
	KIRREL3	CDH13		MEGF11	DPH6	RBFOX1	RGS3	STK3	TSNARE1
	OPCML	NECAB2		MAP2K1	SEMA6D	SNX29	ASTN2	VPS13B	KDM4C
	CACNA1C	ASIC2		THSD4	UNC13C	SHISA9	VAV2	SPAG1	PTPRD
	STYK1	LRRC37A9P		ARIH1	TCF12	PRKCB	COL5A1	NCALD	MLLT3
	RERGL	EFCAB13		MESDC2	ALDH1A2	ZNF423	EHMT1	RIMS2	FOCAD
	SLCO1B7	PCTP		AKAP13	ADAM10	WWOX	CACNA1B	DPYS	TRPM3
	SLCO1B1	TEX2		ABHD2	HERC1	CDH13	BEND7	ZFPM2	NTRK2
	ITPR2	DLGAP1		CHD2	ZNF609	RPA1	FRMD4A	TMEM74	GOLM1
	SLC4A8	RIT2		RBFOX1	IQCH	GLP2R	CUBN	CSMD3	DAPK1
	MRPL42	CTIF		SNX29	SCAPER	COX10-AS1	ST8SIA6	LINC00536	INVS
	KSR2	MYO5B		EEF2K	ADAMTS17	KANSL1	STAM	DEPTOR	GRIN3A
	PHF2P2	ZNF407		PRKCB	CERS3	CYTH1	CACNB2	COL14A1	KIAA0368
	ATP8A2	CSNK1G2		SNX29P2	HMOX2	PTPRM	ARMC4	ADCY8	ASTN2
	PDX1-AS1	VAV1		CDH8	RBFOX1	PIEZO2	PRKG1	LRRC6	TTLL11
	NBEA	OLFM2		ZFP90	CLEC16A	GNAL	PCDH15	KIAA1432	VAV2
	DGKH	ZNF728		WWOX	SNX29	CHST9	HERC4	KDM4C	GPSM1
	SUGT1	ANKRD27		CDH13	PARN	FHOD3	PPA1	PTPRD	ADARB2
	PCDH9	SYMPK		TLDC1	XYLT1	LINC00669	SAMD8	CCDC171	PITRM1
	LINC01049	MACROD2		USP10	GDE1	DCC	KCNMA1	CNTLN	USP6NL
	GPC6	PTPRT		BANP	CDH8	KDM4B	NRG3	APTX	NSUN6
	NALCN	DOK5		TMEM220	NFATC3	PTPRS	CCSER2	VN2R3P	PLXDC2
	MYO16	CDH4		ACACA	GLG1	ARHGEF18	GRID1	TJP2	KIAA1217
	TUBGCP3	GRIK1		TEX14	CDH13	TMC2	HTR7	APBA1	CCDC7
	TRIM9	DSCAM		HELZ	TMEM220	SLX4IP	PLCE1	TRPM3	SGMS1
	FBXO34			2009-09-01	ASIC2	MACROD2	NOC3L	GDA	ASAH2B
	GPHN			PTPRM	MED1	KIF16B	TBC1D12	AGTPBP1	PRKG1
	LIN52			SPIRE1	VMP1	PCSK2	CYP2C19	CCDC180	PCDH15
	NRXN3			CEP192	TANC2	ZHX3	ENTPD1	GABBR2	BICC1
	CEP128			ZNF519	HELZ	PTPRT	PIK3AP1	SUSD1	PHYHIPL
	CATSPERB			GALNT1	TMEM104	RUNX1	SLIT1	KIAA1958	FAM13C
	EVL			LINC00907	RPTOR	DYRK1A	HPSE2	2001-12-01	ANK3
	GABRB3			POLI	EPB41L3	LARGE	SORCS3	LINC00474	RHOBTB1
	ARHGAP11B			C3P1	RALBP1	PPARA	SHOC2	PAPPA	C10orf11
	TP53BP1			CYP4F12	PPP4R1	MOV10L1	CACUL1	ASTN2	NRG3
	ATP8B4			LIPE-AS1	TMEM241		MUC2	BRINP1	GRID1
	DYX1C1-CCPG1			ZSCAN22	TRAPPC8		STIM1	NEK6	RNLS
	FAM63B			BTBD3	SMAD2		MMP26	MVB12B	HPSE2
	MYO1E			MACROD2	DYM		SBF2	ADAMTS13	INPP5F
	MAP2K5			PTPRT	DCC		GALNT18	SNAPC4	ADAM12
	BLM			PREX1	C18orf54		PLEKHA7	PFKP	HBE1
	SV2B			ATP9A	PIGN		SERGEF	UPF2	SOX6
	ADAMTS17			NPEPL1	ZNF407		TSG101	FRMD4A	KCNC1
	WDR90			CHODL	KDM4B		UEVLD	CUBN	NAV2
	RBFOX1			CLDN14	ZNF321P		NELL1	STAM	GAS2
	GRIN2A			DSCAM	C20orf194		LUZP2	GPR158	ANO3
	DNAH3			PCBP3	PLCB1		ANO3	TET1	PRR5L
	DYNC1LI2			ENTHD1	MACROD2		MTMR2	TSPAN15	LRRC4C
	HYDIN			MKL1	PTPRT		MAML2	CDH23	FOLH1
	CNTNAP4			PACSIN2	B4GALT5		CNTN5	KCNMA1	DLG2
	WWOX			FAM19A5	ATP9A		ARHGAP42	NRG3	ME3
	CDH13				TSHZ2		DYNC2H1	GRID1	TMEM135
	FANCA				RTFDC1		SIK3	KIF20B	ARHGAP42
	ARHGAP44				LINC00478		ADIPOR2	HTR7	DYNC2H1
	TVP23C				NCAM2		PRMT8	HPSE2	CWF19L2
	COPS3				DSCAM		ANO2	SORCS1	C11orf65
	NUFIP2				TTC28		AEBP2	NRAP	DDX10
	ATAD5				EFCAB6		SLCO1B7	C10orf118	GRIK4
	ASIC2						LDHB	ATE1	FEZ1
	BRCA1						DENND5B	MGMT	ARHGAP32
	TTLL6						FGD4	GLRX3	TMEM45B
	GDPD1						DNM1L	NAP1L4	NTM
	PRKCA						MUC19	STIM1	ERC1
	NPLOC4						FAM19A2	TRIM5	TULP3
	DLGAP1						TMBIM4	SOX6	TEAD4
	L3MBTL4						PTPRR	NAV2	KLRD1
	PTPRM						NAV3	NELL1	TAS2R14
	PSMG2						SYT1	ANO3	GRIN2B
	DSC3						ANKS1B	SLC1A2	RERG
	CCDC178						C12orf42	LRRC4C	ITPR2
	MAPRE2						NOS1	HSD17B12	PPFIBP1
	LINC00907						KSR2	PTPRJ	CCDC91
	DCC						MLXIP	SLC22A10	DENND5B
	TMX3						LRRC43	UNC93B1	MUC19
	ZNF57						FAM101A	PICALM	CNTN1
	CEP89						MMP17	GRM5	FAM19A2
	GPATCH1						ZMYM2	DISC1FP1	OSBPL8
	SIPA1L3						IFT88	KIRREL3	TMTC2
	ZNF404						XPO4	NTM	NDUFA12
	CRLS1						SGCG	OPCML	KSR2
	PLCB4						ATP8A2	WNK1	TAOK3
	MACROD2						CDK8	ERC1	GPR133
	CHD6						TRPC4	CACNA1C	ANKRD26P3
	GRIK1						COG6	TAS2R14	PARP4P2
	RCAN1						RNF219-AS1	SSPN	MICU2
	DOPEY2						GPC5	SLC2A13	KL
	BRWD1						STK24	MUC19	STARD13
	DSCAM						DOCK9	PDZRN4	COG6
	CECR2						FGF14	PPHLN1	DNAJC15
	DGCR2						FAM155A	PCED1B	FNDC3A
	CRKL						MYO16	SOAT2	VPS36
	SLC5A1						CARS2	MSRB3	GPC6
	TEX33						RASA3	IFNG-AS1	UBAC2
	MEI1						NUBPL	NAV3	FAM155A
	EFCAB6						NPAS3	OTOGL	NPAS3
	TBC1D22A						SLC25A21	LRRIQ1	EGLN3
							LINC00639	ANKS1B	MDGA2
							TXNDC16	UHRF1BP1L	GCH1
							PELI2	SLC41A2	SLC35F4
							SLC35F4	C12orf45	PRKCH
							C14orf37	FBXW8	GPHN
							DAAM1	MSI1	PCNX
							C14orf39	HCAR1	NUMB
							PRKCH	RILPL1	YLPM1
							PPP2R5E	RIMBP2	IFI27L1
							SPTB	ZMYM5	TCL6
							GPHN	SPATA13	ATP10A
							SLC8A3	RNASEH2B	RYR3
							MAP3K9	ATP7B	CHRM5
							SIPA1L1	GPC5	UNC13C
							ADCK1	ABCC4	VPS13C
							CEP128	STK24	HERC1
							PPP2R5C	FGF14	NEO1
							LINC00221	FAM155A	CPEB1
							PWRN1	CARS2	AGBL1
							OCA2	ATP11A	ST8SIA2
							FAM189A1	TMCO3	C15orf32
							RYR3	RASA3	RGMA
							SECISBP2L	DHRS4L2	RBFOX1
							GALK2	MIPOL1	USP7
							ZNF280D	SEC23A	ATF7IP2
							TCF12	LINC00871	CLEC16A
							CGNL1	MDGA2	GNAO1
							ALDH1A2	SYNE2	CDH11
							THSD4	GPHN	LINC00922
							ADAMTSL3	MAP3K9	CLEC3A
							AGBL1	RGS6	WWOX
							TTC23	GPATCH2L	PLCG2
							RBFOX1	SNW1	CDH13
							ATF7IP2	NRXN3	MBTPS1
							MKL2	PTPN21	C16orf95
							ACSM3	PPP2R5C	KLHDC4
							CES5A	TDRD9	SPG7
							DUS2	PWRN2	ZZEF1
							BANP	OTUD7A	KIAA0753
							GAS7	SEMA6D	ASIC2
							DNAH9	FAM227B	KANSL1
							ASIC2	TRPM7	MRPL45P2
							KANSL1	WDR72	SKAP1
							CA10	NEDD4	MBTD1
							ANKFN1	VPS13C	CA10
							MSI2	THSD4	STXBP4
							PRKCA	NEO1	TEX2
							YES1	CCDC33	PRKCA
							EPB41L3	ETFA	PTPRM
							PTPRM	C15orf26	SPIRE1
							GNAL	PDE8A	TAF4B
							LINC00907	AGBL1	KLHL14
							DYM	TICRR	ASXL3
							CCDC11	ZNF710	NOL4
							DCC	FAM174B	DTNA
							PHLPP1	CHD2	RIT2
							DOK6	ADAMTS17	DYM
							NFATC1	RBFOX1	ZNF516
							INSR	SMG1	SHC2
							CYP4F3	CES5A	INSR
							ZNF66	NFAT5	MUC16
							LINC00662	WWOX	ZNF440
							TASP1	CDYL2	PEPD
							MACROD2	CDH13	FBXO27
							PCSK2	CRISPLD2	CYP2A7
							RALGAPA2	BANP	SDCBP2-AS1
							WFDC3	VPS53	ATRN
							SULF2	NLRP1	MACROD2
							ZNFX1	ASIC2	CTNNBL1
							NFATC2	AP2B1	ZHX3
							DOK5	NBR2	PTPRT
							RCAN1	KANSL1	EYA2
							RUNX1	EFCAB13	ARFGEF2
							KCNJ15	STXBP4	ATP9A
							WRB	INTS2	PHACTR3
							TSPEAR	PRKCA	CDH4
							SPATC1L	SEC14L1	NTSR1
							BCL2L13	LINC00470	LINC00478
							TTC28-AS1	DLGAP1	NCAM2
							TTC28	PTPRM	TIAM1
							SH3BP1	CEP192	LINC00159
							TNRC6B	AQP4-AS1	RUNX1
								CHST9	DSCAM
								CCDC178	HSF2BP
								ZSCAN30	TSPEAR
								EPG5	PCBP3
								PIAS2	KIAA1671
								ME2	KREMEN1
								DCC	LARGE
								CCDC68	PLA2G6
								PHLPP1	ENTHD1
								BTBD2	ARHGAP8
								TDRD12	FAM19A5
								PSG4
								PLAUR
								ZNF677
								ZNF586
								ZSCAN18
								C20orf194
								RNF24
								PAK7
								MACROD2
								KIF16B
								XRN2
								PYGB
								MROH8
								TOX2
								CDH4
								LAMA5
								LINC00478
								NCAM2
								LTN1
								RUNX1
								TTC3
								PRDM15
								TTC28
								LARGE
