# Supplementary material for: A bird’s-eye view of Italian genomic variation through whole-genome sequencing
Source: Eur J Hum Genet. 2019 Nov 29;28(4):435–44. doi: 10.1038/s41431-019-0551-x (PMC7080768; doi:10.1038/s41431-019-0551-x)
Supplement: Supplementary file 15 — Supplementary Table 13 [file 41431_2019_551_MOESM15_ESM.xlsx]

## Sheet: Sheet1
Supplementary Table 13. Genes with at least 20 SNPs with |iHS|>=2.5.
Genes under selection in all Italians populations (INGI + TSI)	Genes under selection only in TSI	Genes under selection only in CAR	Genes under selection only in VBI	Genes under selection only in CLZ	Genes under selection only in SMC	Genes under selection only in ERT	Genes under selection only in SAU	Genes under selection only in ILG	Genes under selection only in RSI
PCNX	CTNNA3	DOCK2	GRM8	CNTNAP2	CTNNA3	PTPRD	CNTNAP2	AGPS	DOCK2
STXBP5L	HBE1	SDK1	PCDH15	ENTHD1	PCDH15	ANKRD30A	GRM8	ANKS1B	ENTHD1
CCDC15	SLCO1B7	TAS2R14	ABCG8	NPAS3	RIMS2	BRE	MAN2A1	APBA1	HBE1
CNTNAP3	AP1S3	APLP2	AP2B1	RIMS2	UBE2E2	C6	NPAS3	ASPM	MAN2A1
FAM85B	ATAD5	ATXN2	ATP9B	XPO4	ZFAND3	CTTNBP2NL	PTPRD	ATP8A1	PCNX
FOXJ3	ATF6	BVES	C1orf101	AGBL3	ADAM10	ERBB4	SDK1	BANP	PTPRD
FUT8	AXDND1	C11orf74	CADPS2	AUTS2	ANK3	ESRRG	SLCO1B7	BRINP1	STXBP5L
HIPK3	BRWD1	CCDC170	CCDC91	CCDC171	ANKH	GNGT1	UBE2E2	CADPS	TAS2R14
HLA-DPB1	C6orf10	COL25A1	CCT5	CDH8	CLEC16A	IREB2	XPO4	CDYL2	ZFAND3
HTR7	CAPRIN1	CYP2C19	COL11A1	CEP192	DLC1	KCNT2	ADAMTSL3	CEP192	ALMS1
ITCH	CCDC173	DLG2	DHRS4	DENND5A	DLG1	KIRREL3	ADCY10P1	CHD2	ANKRD26P3
KIAA1109	CCNYL1	DNAH14	DHRS4-AS1	DIAPH3	DYM	LARGE	ALDH1A2	CHST9	ANO3
KIAA1328	CDC42BPA	EIF4G3	FAM149B1	ERI3	ERCC6L2	LINC00862	ARHGAP42	CLIC5	ASAH2B
LINC00662	CNOT6	GALC	GOLGA8A	FAT3	H2AFY2	MAGI3	BANK1	CNGA1	ATG16L1
MELK	COL5A2	LINGO2	LINC00211	GRID2	HIBCH	NALCN-AS1	CGNL1	CNOT10	C15orf32
MORC3	CRKL	LRRC16A	MYRIP	LAMC1	KATNA1	NELL1	CLOCK	CSMD1	CACNA2D3
NCOA3	DAG1	MAP2	NBAS	LINC00907	KCNH7	PRMT3	COG6	DAB1	CAPN9
NSMCE2	DAZL	MCC	P4HA1	LRRC7	KDM2B	RCBTB1	CREB5	DENND1B	CDH11
PEAK1	DNM3	NRP1	PTH2R	MSR1	LATS1	RFX7	CSMD3	EPG5	CDH13
PHACTR4	DOCK8	RAD18	RUFY3	MYO3A	MUC19	SLX4IP	CTNNA2	ETFA	CLEC3A
PPP1R42	DYX1C1-CCPG1	RNGTT	SLC38A9	NUDCD3	PLCXD3	SPOCK3	DAAM1	FAM227B	CMAHP
RALGPS2	ENPEP	RPF2	SMYD3	PYROXD1	PTBP3	THSD7A	DNAH8	FOXP1	CWC27
RBFOX2	FBXO34	SDHA	SNTG2	RAB11A	PXK	UBE2E3	FAM189A1	GFPT1	DOCK10
RNF13	GRIK1	SLC4A10	STK32B	SEMA5A	RALBP1	ULK4	GRIP2	GIGYF2	DOCK3
SMAP1	GRIN2A	SNTG2	ZNF780A	ST3GAL3	RTFDC1		HHAT	GLRX3	EVC
SYCP2	HELLS	TMEM128		TECPR2	SCLT1		INSL6	HTR4	EXOC6B
TSSC1	HLA-DQA1	UBR3		THADA	SLC25A12		LDB2	KANSL1	FAM126A
VEZT	HLA-DQB1	ZFHX4		TMEM51	TNNI3K		MAST4	KCNIP1	FAM13C
VPS13B	HLA-DRB1			TRPC6	TSHZ2		NKIRAS1	LAMTOR5-AS1	GAS2
	HLA-DRB6			VWA9	TTC8		PARK2	LRRC4C	GRID1
	HYDIN						PCAT1	LRRIQ1	GRIN2B
	KCNB2						PLSCR2	LSAMP	HEATR1
	LDHC						PP2D1	MAPK10	INVS
	LPHN2						PPA1	NCALD	LGALS8
	LUC7L2						PVT1	NLRP1	MAGI2
	MACROD2						SACM1L	NRXN1	MDN1
	MAN1A2						SAMD8	NTM	MICU2
	MEI1						SCML4	ODF2L	MLLT3
	NSUN4						SERGEF	ORC5	NEO1
	OSTC						SGCZ	PDE11A	NOL4
	PCMTD1						STAM	PDSS2	NTRK2
	PDHX						STIL	PIAS2	OPA1
	PIK3R4						SYNPR	RELN	PBRM1
	SEC31A						TTC28	RGS6	PDE8B
	SH3D19						TTC28-AS1	RILPL1	PHYHIPL
	SLC4A8						TYW1	SETD2	PLD1
	STEAP2-AS1						WFDC3	SNAPC4	PPFIBP1
	TCP11L1						ZNF148	SSPN	PTPRN2
	TMX3						ZNF385D	STK3	RAB10
	TP53BP1						ZNF66	STRN	RAP1GDS1
	TYW1B							TAB2	RHOBTB1
	UBE2R2							TICRR	RPL34-AS1
	VPS41							TJP2	SGMS1
	VWA2							TRABD2B	SMARCAD1
	WDR90							TRAK1	STARD13
	WDYHV1							TRIM5	STXBP4
	ZFR							VAV3	TMEM135
	ZNF385B							WNK1	TUSC3
	ZNF680							XRN2	VPS13C
								ZMYM5	WDR41
									WWOX
									XPO7
