# Supplementary material for: A bird’s-eye view of Italian genomic variation through whole-genome sequencing
Source: Eur J Hum Genet. 2019 Nov 29;28(4):435–44. doi: 10.1038/s41431-019-0551-x (PMC7080768; doi:10.1038/s41431-019-0551-x)
Supplement: Supplementary file 18 — Supplementary Table 16 [file 41431_2019_551_MOESM18_ESM.xlsx]

## Sheet: Sheet1
Supplementary Table 16: List of genes harbouring putative LoF in the homozygous state identified in INGI cohorts present also in the gnomAD database that shows evidence of selection.
Gene name	HKO population	Selection signal
DNAH14	FVG	CAR,CLZ
KIF24	VBI	CLZ
KLHL23	VBI,FVG	CLZ
ANKRD30A	FVG	ERT
TMC2	FVG	ERT
FAM227B	VBI	ILG
DHRS4L2	FVG	ILG
MROH8	FVG	ILG
AFF3	VBI,FVG,CAR	ILG
EFCAB13	VBI	ILG,CAR
CDH23	VBI,FVG, CAR	ILG,SMC
RUVBL1	CAR	RSI
MUC16	FVG	RSI
GOLM1	VBI,FVG	RSI
MICU2	VBI,FVG	RSI
SDCBP2	VBI,FVG, CAR	RSI
PCSK5	VBI	SAU
ZNF66	VBI	SAU
MTMR2	VBI,FVG	SAU
EPB41L4A	VBI,FVG, CAR	SMC
CEP89	FVG	TSI
ZNF404	FVG	TSI
C7	FVG	TSI,RSI
HKO population: population in which the HKO variant has been identified.
Selection signal: cohort harbouring a selection signal in the gene. FVG villages are reported separately.
